# Supplementary material for: 1-(4-Chloro­phen­yl)-3-{5-[(E)-2-phenyl­ethen­yl]-1,3,4-thia­diazol-2-yl}urea
Source: Acta Crystallogr Sect E Struct Rep Online. 2011 Jan 29;67(Pt 2):o510. doi: 10.1107/S1600536811002479 (PMC3051607; doi:10.1107/S1600536811002479)
Supplement: Supplementary file 2 [file e-67-0o510-Isup2.hkl]

# 
# h,k,l, Fc-squared, Fo-squared, sigma(Fo-squared) and status flag 
# 
data_I
_shelx_title ' 090721f1 in P2(1)/c' 
_shelx_refln_list_code          4 
_shelx_F_calc_maximum      218.48 
_exptl_crystal_F_000       736.00 
_reflns_d_resolution_high  0.7697 
 
loop_ 
 _symmetry_equiv_pos_as_xyz 
 'x, y, z' 
 '-x, y+1/2, -z+1/2' 
 '-x, -y, -z' 
 'x, -y-1/2, z-1/2' 
 
_cell_length_a    11.2399 
_cell_length_b     4.1032 
_cell_length_c    35.2497 
_cell_angle_alpha  90.000 
_cell_angle_beta   91.525 
_cell_angle_gamma  90.000 
 
_shelx_F_squared_multiplier     1.000 
 
loop_ 
 _refln_index_h 
 _refln_index_k 
 _refln_index_l 
 _refln_F_squared_calc 
 _refln_F_squared_meas 
 _refln_F_squared_sigma 
 _refln_observed_status 
   1   0   0       34.17       51.42      5.71 o 
   2   0   0     6924.99     6778.03    547.69 o 
   3   0   0     4991.17     5057.17    366.01 o 
   4   0   0     1413.88     1432.85     94.12 o 
   5   0   0      135.93      140.22     12.97 o 
   6   0   0      252.91      268.71     23.62 o 
   7   0   0      146.15      158.31     20.30 o 
   8   0   0      370.45      329.19     69.90 o 
   9   0   0     2687.08     2353.09    478.89 o 
  10   0   0      646.44      564.10    131.41 o 
  11   0   0       44.74       66.09     30.85 o 
  12   0   0      388.32      521.46     76.56 o 
  13   0   0       19.31       14.28     28.00 o 
  14   0   0       16.35       64.75     36.95 o 
   1   1   0     3148.66     3008.50     40.74 o 
   2   1   0     9840.70     9955.90    260.87 o 
   3   1   0     2128.04     2032.17     88.94 o 
   4   1   0      207.22      186.47     13.10 o 
   5   1   0     2952.77     2782.45    170.39 o 
   6   1   0     2738.33     2393.95    150.72 o 
   7   1   0       55.69       69.08      9.02 o 
   8   1   0      837.62      765.03     72.85 o 
   9   1   0      159.08      172.41     22.79 o 
  10   1   0       35.14       45.60     11.54 o 
  11   1   0      252.50      276.20     27.38 o 
  12   1   0        5.72       11.84      9.85 o 
  13   1   0        7.76       56.44     22.76 o 
  14   1   0      136.90      107.15     32.52 o 
   0   2   0       77.99       64.28     11.57 o 
   1   2   0     1651.16     1587.69     31.42 o 
   2   2   0      255.44      250.79     11.82 o 
   3   2   0      395.39      361.66     12.08 o 
   4   2   0      220.69      251.22     15.69 o 
   5   2   0      262.06      249.83     18.50 o 
   6   2   0        2.30        7.45      7.11 o 
   7   2   0       47.07       55.02     12.32 o 
   8   2   0     1038.33      894.02     56.93 o 
   9   2   0        0.14       -2.18      8.30 o 
  10   2   0        0.34        4.58      9.41 o 
  11   2   0       33.89       30.02     14.27 o 
  12   2   0      101.10      116.51     19.52 o 
  13   2   0       60.73       50.36     15.06 o 
   1   3   0      102.58      118.58     12.23 o 
   2   3   0      297.93      311.20     16.10 o 
   3   3   0      105.53      113.41     12.94 o 
   4   3   0       43.09       50.83     10.73 o 
   5   3   0      815.53      772.97     71.61 o 
   6   3   0      385.69      388.63     25.45 o 
   7   3   0       58.63       72.73     14.88 o 
   8   3   0       32.92       36.23     11.52 o 
   9   3   0        5.52       11.29     11.91 o 
  10   3   0        8.65        4.11     14.83 o 
  11   3   0       25.99       49.48     16.81 o 
  12   3   0        0.30       12.73     13.36 o 
   0   4   0      721.76      735.15     44.13 o 
   1   4   0       23.61       28.65     11.41 o 
   2   4   0        2.18       22.86     13.22 o 
   3   4   0       77.16      109.60     19.50 o 
   4   4   0       20.50       39.85     14.28 o 
   5   4   0        2.41        5.00     10.84 o 
   6   4   0        0.08       17.94     11.62 o 
   7   4   0        0.02        8.73     12.27 o 
   8   4   0       11.42       13.77     20.50 o 
   9   4   0       26.57       43.64     17.01 o 
   3   5   0        5.15       27.04     26.09 o 
   4   5   0        4.59       21.88     22.09 o 
   5   5   0        0.74       16.03     17.74 o 
 -14   1   1        0.82       34.77     24.46 o 
 -13   1   1       36.82       26.78     16.38 o 
 -12   1   1       87.19       65.23     15.36 o 
 -11   1   1      331.93      348.15     29.56 o 
 -10   1   1      166.49      196.35     21.73 o 
  -9   1   1       21.74       22.58      8.68 o 
  -8   1   1      265.64      297.02     21.72 o 
  -7   1   1       10.82       11.59      6.15 o 
  -6   1   1      295.38      288.16     18.65 o 
  -5   1   1       50.34       55.23      6.87 o 
  -4   1   1      225.13      227.19     17.35 o 
  -3   1   1        0.12        1.79      2.68 o 
  -2   1   1    38501.67    39952.23    912.23 o 
  -1   1   1    10034.01    10506.90     92.73 o 
   0   1   1     2734.53     2763.03     27.94 o 
   1   1   1     3176.50     3087.46     48.52 o 
   2   1   1     1591.42     1590.64     51.40 o 
   3   1   1       61.66       80.58      8.83 o 
   4   1   1      369.41      303.65     26.90 o 
   5   1   1       11.90       15.10      4.30 o 
   6   1   1      147.71      147.90     14.81 o 
   7   1   1      341.27      346.38     20.08 o 
   8   1   1      224.64      238.20     22.71 o 
   9   1   1       66.95       81.22     14.22 o 
  10   1   1       18.94       18.04      9.66 o 
  11   1   1       36.17       48.61     12.69 o 
  12   1   1        9.75        9.28      9.93 o 
  13   1   1       93.58      109.10     29.29 o 
  14   1   1       27.54       35.55     24.98 o 
 -13   2   1        1.02       -1.99     11.39 o 
 -12   2   1        0.10       16.79     11.83 o 
 -11   2   1       24.57       30.84     11.65 o 
 -10   2   1       34.02       24.86     11.42 o 
  -9   2   1       86.63       93.03     16.22 o 
  -8   2   1       15.91       30.93     10.55 o 
  -7   2   1      129.80      128.80     16.37 o 
  -6   2   1      212.41      227.83     18.62 o 
  -5   2   1        0.34        7.98      6.44 o 
  -4   2   1      110.96      162.81     23.66 o 
  -3   2   1       29.49       37.91      5.70 o 
  -2   2   1     1251.43     1209.51     34.22 o 
  -1   2   1      495.10      502.55     17.15 o 
   0   2   1      316.70      315.53     13.72 o 
   1   2   1       13.39       12.56      4.13 o 
   2   2   1      128.24      128.79      9.62 o 
   3   2   1        4.68        9.17      3.67 o 
   4   2   1       44.77       46.22      9.70 o 
   5   2   1       14.76       17.46      7.24 o 
   6   2   1      642.21      592.61     25.70 o 
   7   2   1      159.08      129.71     16.73 o 
   8   2   1       58.03       79.39     14.38 o 
   9   2   1        0.03        3.38      8.78 o 
  10   2   1        0.96       10.99     10.08 o 
  11   2   1       25.32       16.29     11.43 o 
  12   2   1        1.39       11.21     11.24 o 
  13   2   1       31.78       50.54     14.56 o 
 -12   3   1        0.45       12.81     13.56 o 
 -11   3   1       43.73       46.89     14.93 o 
 -10   3   1        4.14        9.84     12.31 o 
  -9   3   1        1.67       12.85     11.64 o 
  -8   3   1        3.34        1.95     10.58 o 
  -7   3   1       42.59       41.10     11.45 o 
  -6   3   1       42.24       44.15     11.16 o 
  -5   3   1       17.28       20.61      9.00 o 
  -4   3   1        3.97       23.62      8.36 o 
  -3   3   1       32.52       37.61      8.25 o 
  -2   3   1      699.76      681.73     22.63 o 
  -1   3   1        0.33       -0.99      5.50 o 
   0   3   1        5.11        7.85      5.93 o 
   1   3   1        0.02        4.05      5.33 o 
   2   3   1       22.54       43.70      9.62 o 
   3   3   1       11.42        3.95      6.67 o 
   4   3   1       12.53       23.68      8.65 o 
   5   3   1       96.56      104.17     14.71 o 
   6   3   1      231.63      231.70     23.07 o 
   7   3   1       59.01       47.92     12.84 o 
   8   3   1       19.41       24.12     10.89 o 
   9   3   1        8.39       31.74     11.62 o 
  10   3   1        0.80       14.61     11.98 o 
  11   3   1       26.46       48.74     16.35 o 
  12   3   1        4.48       38.42     15.00 o 
  -9   4   1       12.23       20.44     14.60 o 
  -8   4   1        0.89        9.51     12.63 o 
  -7   4   1        7.99        1.87     13.12 o 
  -6   4   1        5.49        7.45     12.71 o 
  -5   4   1        8.17       24.54     12.66 o 
  -4   4   1       34.81       30.26     12.92 o 
  -3   4   1        0.20       16.27     10.55 o 
  -2   4   1       24.94       43.31     10.94 o 
  -1   4   1        0.67       20.74     10.61 o 
   0   4   1        9.75       43.16     16.82 o 
   1   4   1        2.53        2.82      8.91 o 
   2   4   1       23.06       41.31     13.07 o 
   3   4   1       14.23       20.83     12.46 o 
   4   4   1       14.87       28.21     12.92 o 
   5   4   1        0.00        0.37     10.40 o 
   6   4   1       15.49       21.16     14.02 o 
   7   4   1       16.43       10.84     13.40 o 
   8   4   1        0.21        8.88     14.11 o 
   9   4   1       19.45       38.63     17.01 o 
  -5   5   1       16.83       37.16     17.91 o 
  -4   5   1        6.12       22.41     16.95 o 
  -3   5   1        2.35       10.47     23.43 o 
  -2   5   1        8.84       44.57     26.28 o 
   4   5   1       39.26       55.84     19.12 o 
   5   5   1        0.03       32.05     32.28 o 
 -14   0   2       20.27       20.76     32.00 o 
 -13   0   2        5.57       20.76     29.52 o 
 -12   0   2      192.65      164.17     46.66 o 
 -11   0   2      132.35      211.02     52.56 o 
 -10   0   2     1191.75     1088.41    206.35 o 
  -9   0   2       84.87      100.39     20.31 o 
  -8   0   2      307.63      295.25     34.80 o 
  -7   0   2      881.98      868.48     49.07 o 
  -6   0   2       25.37       14.81      7.58 o 
  -5   0   2     1208.24     1061.03     64.95 o 
  -4   0   2       46.27       46.29      7.58 o 
  -3   0   2     2569.23     2850.08    201.52 o 
  -2   0   2    16493.52    17993.89    856.81 o 
  -1   0   2     4887.57     5673.37     61.90 o 
   1   0   2      417.65      448.89     17.14 o 
   2   0   2     9169.39     9599.67    351.86 o 
   3   0   2     4213.24     4223.50    344.31 o 
   4   0   2    11343.97    11506.03    985.76 o 
   5   0   2      206.03      178.58     18.96 o 
   6   0   2      302.81      345.54     39.02 o 
   7   0   2      100.28       72.61     27.90 o 
   8   0   2      734.47      704.23    153.60 o 
   9   0   2      771.35      702.63    120.84 o 
  10   0   2      122.70      183.60     44.76 o 
  11   0   2      772.93      720.29     70.09 o 
  12   0   2      765.84      786.18     77.70 o 
  13   0   2       12.88       27.43     31.04 o 
  14   0   2        9.76       37.52     29.52 o 
 -14   1   2       30.07       98.26     28.97 o 
 -13   1   2       49.81       58.13     21.99 o 
 -12   1   2       60.77       41.40     13.13 o 
 -11   1   2       77.40      105.98     17.50 o 
 -10   1   2      800.58      722.61     48.85 o 
  -9   1   2      242.53      231.43     21.97 o 
  -8   1   2       23.98       34.87      9.52 o 
  -7   1   2      571.76      467.83     40.36 o 
  -6   1   2      123.19      138.67     12.95 o 
  -5   1   2      607.66      582.45     30.38 o 
  -4   1   2      751.52      635.64     31.66 o 
  -3   1   2     1333.23     1256.43     50.93 o 
  -2   1   2    47733.15    49972.00   2044.96 o 
  -1   1   2     5404.94     5606.03     55.01 o 
   0   1   2     2759.86     2705.86     27.74 o 
   1   1   2     1325.30     1180.32     30.57 o 
   2   1   2      276.39      257.71     11.13 o 
   3   1   2      180.20      187.03     10.61 o 
   4   1   2     2596.33     2656.29    118.81 o 
   5   1   2       18.99       15.52      4.22 o 
   6   1   2       34.47       46.22      6.61 o 
   7   1   2     1295.33     1170.06     61.75 o 
   8   1   2      224.53      219.65     21.17 o 
   9   1   2        3.97       20.37      8.75 o 
  10   1   2      902.61      802.24     85.55 o 
  11   1   2        0.26        4.20      8.39 o 
  12   1   2        0.74        5.82     10.09 o 
  13   1   2      320.23      393.98     52.32 o 
  14   1   2        5.49        7.25     33.81 o 
 -13   2   2      258.98      189.82     29.74 o 
 -12   2   2       13.72        8.22     13.08 o 
 -11   2   2        0.96       23.29     11.63 o 
 -10   2   2        5.23       11.51      9.89 o 
  -9   2   2       64.52       83.24     15.27 o 
  -8   2   2      608.92      578.42     37.50 o 
  -7   2   2     1436.28     1245.22     50.57 o 
  -6   2   2        3.48        9.39      6.46 o 
  -5   2   2      284.95      282.09     19.12 o 
  -4   2   2     8863.15     8725.88    180.75 o 
  -3   2   2     1266.54     1163.57     21.79 o 
  -2   2   2     1096.77     1053.10     23.85 o 
  -1   2   2     2758.29     2558.09     38.21 o 
   0   2   2        0.36        4.18      3.83 o 
   1   2   2        7.74       10.08      4.12 o 
   2   2   2        0.66        9.83      3.86 o 
   3   2   2     1198.83     1205.13     24.79 o 
   4   2   2     1015.19      927.44     28.55 o 
   5   2   2      326.69      320.39     19.65 o 
   6   2   2      132.91      115.59     15.64 o 
   7   2   2      301.20      315.02     22.95 o 
   8   2   2      508.70      431.32     24.67 o 
   9   2   2       28.36       23.89     10.51 o 
  10   2   2       34.55       31.91     13.22 o 
  11   2   2        1.87       10.98     10.99 o 
  12   2   2       51.35       63.28     16.22 o 
  13   2   2        3.71       41.39     14.48 o 
 -12   3   2       28.72       38.26     31.92 o 
 -11   3   2       40.28       52.45     17.76 o 
 -10   3   2       81.77       98.83     21.88 o 
  -9   3   2        8.37       22.58     13.67 o 
  -8   3   2        0.09        3.67     10.70 o 
  -7   3   2       10.31       29.82     11.40 o 
  -6   3   2        9.34       37.13     10.62 o 
  -5   3   2       17.00       38.89     10.15 o 
  -4   3   2      539.51      492.04     23.95 o 
  -3   3   2      147.14      145.95     15.31 o 
  -2   3   2      656.05      660.59     26.02 o 
  -1   3   2       63.97       75.68     11.54 o 
   0   3   2       48.13       53.18      9.61 o 
   1   3   2      564.66      528.69     19.63 o 
   2   3   2      101.32      131.69     17.98 o 
   3   3   2        4.03       13.03      8.77 o 
   4   3   2       29.74       32.71      9.83 o 
   5   3   2      224.95      215.68     25.89 o 
   6   3   2      205.51      238.17     23.56 o 
   7   3   2       12.93       14.94      9.97 o 
   8   3   2        5.15       20.10      9.91 o 
   9   3   2       72.75       79.62     16.60 o 
  10   3   2      111.72      115.13     19.57 o 
  11   3   2       35.15       21.89     22.63 o 
  12   3   2        0.16        7.89     13.37 o 
  -9   4   2        4.17        6.84     13.65 o 
  -8   4   2       26.84       45.16     15.55 o 
  -7   4   2        5.08        3.10     13.10 o 
  -6   4   2        5.29        7.50     11.50 o 
  -5   4   2       88.76       76.44     21.34 o 
  -4   4   2        0.05        6.20     10.89 o 
  -3   4   2        0.01        5.06     12.51 o 
  -2   4   2       29.89       35.39     10.93 o 
  -1   4   2       53.90       73.37     15.29 o 
   0   4   2      123.39      150.47     54.28 o 
   1   4   2        1.57       11.18      8.99 o 
   2   4   2      101.14      105.52     15.97 o 
   3   4   2      196.44      244.28     31.53 o 
   4   4   2      225.52      257.13     29.59 o 
   5   4   2       43.29       48.31     15.29 o 
   6   4   2        5.77       15.45     13.06 o 
   7   4   2       87.07       75.15     19.68 o 
   8   4   2        5.22       28.22     13.76 o 
   9   4   2       23.58       48.32     18.01 o 
  -5   5   2        0.08       18.59     15.41 o 
  -4   5   2       18.52       14.25     20.85 o 
  -3   5   2        0.83        2.67     23.62 o 
  -2   5   2       79.04      115.60     36.76 o 
   4   5   2       57.83      104.46     23.00 o 
   5   5   2        0.02      -10.32     15.69 o 
 -14   1   3       33.63       83.35     27.86 o 
 -13   1   3        4.82       11.40     17.78 o 
 -12   1   3      139.84      125.17     18.60 o 
 -11   1   3       66.53       62.59     14.31 o 
 -10   1   3       17.90       23.88      9.60 o 
  -9   1   3      298.45      280.35     23.80 o 
  -8   1   3       71.77       90.47     13.92 o 
  -7   1   3        1.01        5.25      4.60 o 
  -6   1   3      605.31      585.67     38.47 o 
  -5   1   3      405.97      380.40     17.46 o 
  -4   1   3      590.17      566.58     26.80 o 
  -3   1   3      307.89      298.07     18.40 o 
  -2   1   3     8540.34     9028.56    266.65 o 
  -1   1   3     2897.63     2794.89     29.58 o 
   0   1   3     5878.33     5792.69    120.10 o 
   1   1   3     1203.76     1157.34     36.46 o 
   2   1   3      403.07      380.34     13.34 o 
   3   1   3        3.35        7.95      4.24 o 
   4   1   3      714.81      736.26     33.56 o 
   5   1   3       69.51       66.74      6.42 o 
   6   1   3       92.02       94.48     10.26 o 
   7   1   3      896.98      897.27     42.44 o 
   8   1   3       11.01       19.01      7.69 o 
   9   1   3      198.50      182.34     19.77 o 
  10   1   3      276.61      275.90     25.48 o 
  11   1   3        9.03       17.34     10.27 o 
  12   1   3        0.38       18.46     12.93 o 
  13   1   3       87.22      124.05     30.15 o 
  14   1   3       78.07       97.30     30.35 o 
 -13   2   3        7.74        9.75     16.39 o 
 -12   2   3        2.57       13.10     11.87 o 
 -11   2   3        0.41        5.96     10.90 o 
 -10   2   3        0.23        6.22      9.40 o 
  -9   2   3       56.76       52.04     12.48 o 
  -8   2   3        5.50       15.07      7.66 o 
  -7   2   3       42.54       48.02     10.85 o 
  -6   2   3        5.61       14.24      7.25 o 
  -5   2   3       83.84       89.81     12.71 o 
  -4   2   3     3790.33     3426.69    111.90 o 
  -3   2   3      178.24      171.84     17.15 o 
  -2   2   3      284.76      272.36     11.45 o 
  -1   2   3       26.24       47.04      7.23 o 
   0   2   3       50.57       82.63      9.21 o 
   1   2   3        8.73       11.13      3.80 o 
   2   2   3       83.41       92.48      8.46 o 
   3   2   3      214.89      215.60     14.40 o 
   4   2   3        0.57        8.29      4.13 o 
   5   2   3      630.75      576.52     24.44 o 
   6   2   3      563.63      482.49     36.92 o 
   7   2   3        5.25       11.00      7.29 o 
   8   2   3      126.40      139.51     17.71 o 
   9   2   3        7.10        6.66      8.50 o 
  10   2   3       20.32       28.41     10.98 o 
  11   2   3        4.55       28.11     11.64 o 
  12   2   3        6.47       22.85     12.40 o 
  13   2   3       21.13       21.47     13.76 o 
 -12   3   3        9.06       19.53     15.74 o 
 -11   3   3        1.42       20.03     16.39 o 
 -10   3   3        9.02       16.54     13.13 o 
  -9   3   3      119.37      106.32     22.04 o 
  -8   3   3       33.50       25.25     12.96 o 
  -7   3   3        0.25       -0.16      9.05 o 
  -6   3   3      584.03      489.81     31.83 o 
  -5   3   3      103.63      110.73     15.27 o 
  -4   3   3       41.64       49.88     11.05 o 
  -3   3   3        2.91       17.92      6.92 o 
  -2   3   3        0.00       14.00      5.30 o 
  -1   3   3       52.08       50.19     10.45 o 
   0   3   3      145.00      190.98     16.64 o 
   1   3   3       17.88       20.34      6.51 o 
   2   3   3        6.55       11.95      7.75 o 
   3   3   3       39.56       44.46      9.94 o 
   4   3   3      183.45      190.33     19.36 o 
   5   3   3        5.31       14.60      8.10 o 
   6   3   3       29.19       43.53     11.70 o 
   7   3   3        6.78        8.89      8.96 o 
   8   3   3        3.51       17.66      9.94 o 
   9   3   3       14.37       19.62     11.94 o 
  10   3   3        5.19       10.07     11.22 o 
  11   3   3        5.01       26.62     12.78 o 
  12   3   3        8.32       33.76     15.09 o 
  -9   4   3        0.25        2.97     14.09 o 
  -8   4   3       33.00       25.59     18.66 o 
  -7   4   3       32.09       30.48     15.18 o 
  -6   4   3       19.12       34.18     15.10 o 
  -5   4   3       10.80       28.96     13.60 o 
  -4   4   3       61.39       86.47     18.01 o 
  -3   4   3        1.79       12.20     12.05 o 
  -2   4   3       10.58        9.81      9.09 o 
  -1   4   3        4.13       13.23     10.08 o 
   0   4   3       12.81       17.17     11.00 o 
   1   4   3        1.14        3.42     13.30 o 
   2   4   3      218.50      247.81     23.09 o 
   3   4   3        0.13        9.69      9.66 o 
   4   4   3       54.23       61.18     13.41 o 
   5   4   3       31.93       39.42     14.39 o 
   6   4   3       30.12       30.42     14.39 o 
   7   4   3        1.91       24.41     13.97 o 
   8   4   3        0.77       22.63     13.84 o 
   9   4   3        4.90        2.34     14.49 o 
  -5   5   3        5.89       38.52     16.76 o 
  -4   5   3        9.69       42.13     16.12 o 
  -3   5   3        4.05       18.66     20.57 o 
  -2   5   3        6.43        7.24     24.76 o 
  -1   5   3        0.05       11.43     22.28 o 
   0   5   3        0.48      -17.71     23.81 o 
   3   5   3        1.09       12.19     26.66 o 
   4   5   3        0.47        1.90     20.95 o 
 -14   0   4        3.80        2.48     24.19 o 
 -13   0   4       64.50        7.81     26.28 o 
 -12   0   4      385.88      424.71     69.90 o 
 -11   0   4      534.21      562.78     61.33 o 
 -10   0   4        6.64       12.32     12.22 o 
  -9   0   4      318.81      283.50     25.09 o 
  -8   0   4     1091.48     1066.35     62.13 o 
  -7   0   4      174.26      190.19     26.10 o 
  -6   0   4     1266.88     1221.69     83.19 o 
  -5   0   4     1648.45     1675.72    116.73 o 
  -4   0   4       63.95       69.14      8.90 o 
  -3   0   4      613.02      685.60     27.03 o 
  -2   0   4     2304.32     2545.33     46.90 o 
  -1   0   4     2011.71     2451.30     45.33 o 
   0   0   4       41.17       44.38      6.67 o 
   1   0   4     5706.79     6452.24    623.82 o 
   2   0   4    31947.12    36764.16   3310.43 o 
   3   0   4     1004.31     1069.10    160.07 o 
   4   0   4     3773.32     4034.08    565.55 o 
   5   0   4       81.13      162.31     32.19 o 
   6   0   4      170.85      171.06     37.61 o 
   7   0   4        2.47        1.63      6.63 o 
   8   0   4      224.17      234.76     25.98 o 
   9   0   4      101.93       93.31     26.09 o 
  10   0   4        5.17       23.24     23.24 o 
  11   0   4     2357.73     2371.12    126.27 o 
  12   0   4      190.44      218.26     53.52 o 
  13   0   4       68.68       91.61     40.95 o 
  14   0   4       39.02       84.75     37.14 o 
 -14   1   4       14.26       22.99     23.36 o 
 -13   1   4       10.55       17.29     14.11 o 
 -12   1   4       86.88      114.92     20.89 o 
 -11   1   4      119.01      160.93     20.86 o 
 -10   1   4       17.26       22.64      9.76 o 
  -9   1   4      251.38      264.48     23.42 o 
  -8   1   4       72.91       73.63     12.40 o 
  -7   1   4       34.68       34.81      7.14 o 
  -6   1   4      666.07      653.44     39.73 o 
  -5   1   4      105.21      118.86      9.83 o 
  -4   1   4      174.60      180.36      9.50 o 
  -3   1   4     3691.69     3632.16    131.76 o 
  -2   1   4      545.87      545.28     24.42 o 
  -1   1   4     3523.99     3389.25     49.56 o 
   0   1   4     6120.12     5780.13    184.73 o 
   1   1   4      445.17      410.00     18.21 o 
   2   1   4     4910.36     4917.28    222.99 o 
   3   1   4      175.70      160.90     11.66 o 
   4   1   4        2.99        6.66      4.28 o 
   5   1   4      215.98      158.52      9.25 o 
   6   1   4     2178.97     1881.77    123.50 o 
   7   1   4        8.97       26.99      8.71 o 
   8   1   4      449.96      418.17     26.86 o 
   9   1   4      684.69      634.23     63.67 o 
  10   1   4      417.61      406.23     27.52 o 
  11   1   4       66.62       75.14     15.37 o 
  12   1   4       71.56       91.71     39.04 o 
  13   1   4      118.75      136.07     33.67 o 
  14   1   4       22.69       62.68     26.47 o 
 -13   2   4       44.16       46.48     18.51 o 
 -12   2   4       57.05       61.85     18.10 o 
 -11   2   4       25.23       21.99     11.19 o 
 -10   2   4        1.16       -3.26      8.63 o 
  -9   2   4       29.68       45.17     11.72 o 
  -8   2   4       38.28       27.43     13.66 o 
  -7   2   4       37.81       38.30      9.78 o 
  -6   2   4      794.45      653.74     49.70 o 
  -5   2   4     1225.35     1124.30     36.62 o 
  -4   2   4     6497.21     6261.07    198.27 o 
  -3   2   4      379.33      378.25     14.44 o 
  -2   2   4     4344.55     4133.29     55.84 o 
  -1   2   4      558.53      511.84     17.53 o 
   0   2   4      874.42      812.28     21.57 o 
   1   2   4       59.52       71.26      7.88 o 
   2   2   4      152.82      162.76     10.19 o 
   3   2   4     1312.46     1203.00     27.11 o 
   4   2   4       43.41       47.19      6.92 o 
   5   2   4      290.94      273.86     21.74 o 
   6   2   4      199.19      205.37     19.57 o 
   7   2   4        1.09        2.31      6.52 o 
   8   2   4     1894.97     1641.12    100.61 o 
   9   2   4        7.73       11.04     10.28 o 
  10   2   4        1.64        8.91     10.36 o 
  11   2   4       88.10      101.66     17.43 o 
  12   2   4       61.55       61.41     14.17 o 
  13   2   4       11.71       24.36     13.41 o 
 -12   3   4       39.19       39.18     17.07 o 
 -11   3   4       31.87       17.77     13.48 o 
 -10   3   4       92.97       82.38     19.09 o 
  -9   3   4        0.02       10.19     10.87 o 
  -8   3   4      174.29      176.07     25.60 o 
  -7   3   4       24.09       22.82     12.46 o 
  -6   3   4     1483.06     1195.73     48.86 o 
  -5   3   4      144.27      123.80     20.47 o 
  -4   3   4      163.34      176.43     18.31 o 
  -3   3   4     1125.31     1090.30     38.77 o 
  -2   3   4       18.56       25.22      6.55 o 
  -1   3   4       27.45       44.33      8.94 o 
   0   3   4     1259.60     1223.28     34.19 o 
   1   3   4      145.36      163.44     13.99 o 
   2   3   4      228.21      258.59     19.18 o 
   3   3   4      146.43      142.01     17.00 o 
   4   3   4      116.86      130.78     16.53 o 
   5   3   4      471.87      452.34     24.48 o 
   6   3   4      563.19      522.67     32.16 o 
   7   3   4        8.19        6.56      9.42 o 
   8   3   4       40.43       51.48     13.40 o 
   9   3   4       78.36       82.85     16.72 o 
  10   3   4       40.51       53.97     18.86 o 
  11   3   4        1.73       28.05     13.52 o 
  -9   4   4       50.30       39.91     16.40 o 
  -8   4   4       22.08       38.61     15.15 o 
  -7   4   4       23.09       13.36     13.52 o 
  -6   4   4      311.70      258.52     32.20 o 
  -5   4   4        4.97        5.99     11.78 o 
  -4   4   4       97.68      147.02     22.31 o 
  -3   4   4        1.20        9.51     12.72 o 
  -2   4   4        8.19       10.00      9.57 o 
  -1   4   4      114.42      129.05     23.15 o 
   0   4   4       87.58      106.53     23.34 o 
   1   4   4        0.93       17.70     10.30 o 
   2   4   4       85.03      123.12     19.73 o 
   3   4   4      212.63      188.55     20.79 o 
   4   4   4       35.12       47.12     12.69 o 
   5   4   4        1.77       14.78     10.72 o 
   6   4   4       55.58       47.91     17.62 o 
   7   4   4       14.03       37.31     14.78 o 
   8   4   4       28.09       50.48     16.09 o 
   9   4   4       13.37       15.77     15.22 o 
  -4   5   4        7.39       12.51     19.85 o 
  -3   5   4        7.37       45.85     18.88 o 
  -2   5   4        0.84        9.33     22.66 o 
  -1   5   4        0.14      -14.47     23.04 o 
   0   5   4       14.28       18.39     17.20 o 
   3   5   4       26.61        2.09     24.95 o 
 -14   1   5       20.60       12.41     16.27 o 
 -13   1   5       49.31       52.38     14.08 o 
 -12   1   5        7.67       15.60     10.01 o 
 -11   1   5       46.57       54.06     12.78 o 
 -10   1   5       90.99       95.37     16.30 o 
  -9   1   5       58.26       69.53     13.40 o 
  -8   1   5       40.71       40.81      8.58 o 
  -7   1   5        1.63       10.97      5.51 o 
  -6   1   5      142.25      173.27     12.55 o 
  -5   1   5      237.93      257.87     12.61 o 
  -4   1   5      756.89      798.98     41.13 o 
  -3   1   5     1020.31     1069.19     30.41 o 
  -2   1   5       73.72       76.22      6.33 o 
  -1   1   5     2538.35     2507.80     32.88 o 
   0   1   5    10793.81    10619.66    266.94 o 
   1   1   5      656.36      573.77     17.15 o 
   2   1   5      179.74      216.93     20.78 o 
   3   1   5      189.75      198.09     11.50 o 
   4   1   5      430.28      454.45     26.91 o 
   5   1   5      349.75      413.98     21.17 o 
   6   1   5      362.66      323.62     18.22 o 
   7   1   5      138.21      159.28     17.34 o 
   8   1   5       74.56       96.62     14.25 o 
   9   1   5      671.72      580.55     49.92 o 
  10   1   5      200.16      188.75     21.85 o 
  11   1   5        1.30       13.55      9.80 o 
  12   1   5        6.44       11.96     16.74 o 
  13   1   5        9.30       40.29     20.36 o 
  14   1   5       47.22       62.33     30.22 o 
 -13   2   5        0.22      -17.39     12.59 o 
 -12   2   5        2.12       12.01     12.79 o 
 -11   2   5       43.36       52.49     16.02 o 
 -10   2   5        1.70       12.46      9.95 o 
  -9   2   5       17.01       27.10     10.83 o 
  -8   2   5        0.29       -8.72      5.81 o 
  -7   2   5       35.79       38.53      9.32 o 
  -6   2   5      533.45      470.74     35.86 o 
  -5   2   5        1.65       10.98      5.26 o 
  -4   2   5       23.75       40.30      6.95 o 
  -3   2   5      409.73      407.10     15.07 o 
  -2   2   5        3.53       35.65      9.79 o 
  -1   2   5      793.05      738.18     18.89 o 
   0   2   5       42.53       49.94      6.70 o 
   1   2   5        3.14       12.32      4.49 o 
   2   2   5       78.92       86.18      8.20 o 
   3   2   5       28.89       32.76      5.40 o 
   4   2   5       71.29       64.12     10.58 o 
   5   2   5      232.93      228.84     19.32 o 
   6   2   5        2.72        3.87      6.28 o 
   7   2   5      145.72      142.27     17.79 o 
   8   2   5       60.75       57.03     13.01 o 
   9   2   5       20.54       25.23     10.40 o 
  10   2   5        0.47       24.70     10.27 o 
  11   2   5        0.10        1.25     10.14 o 
  12   2   5       24.24       34.30     12.68 o 
  13   2   5        4.93        7.17     12.76 o 
 -12   3   5        2.07       23.75     15.93 o 
 -11   3   5        7.28        8.45     16.95 o 
 -10   3   5        1.12        4.27     11.81 o 
  -9   3   5       23.04       31.34     13.63 o 
  -8   3   5      105.64       77.74     20.87 o 
  -7   3   5       67.30       65.22     16.47 o 
  -6   3   5      334.10      314.75     31.58 o 
  -5   3   5       15.45       31.68     11.51 o 
  -4   3   5      547.18      436.64     28.10 o 
  -3   3   5        3.09       21.81      6.77 o 
  -2   3   5       83.18       88.18     10.21 o 
  -1   3   5        8.74       17.08      6.45 o 
   0   3   5      702.03      708.72     34.31 o 
   1   3   5        0.33       20.04      6.18 o 
   2   3   5       25.04       48.44     10.67 o 
   3   3   5      277.24      254.22     21.02 o 
   4   3   5       83.88       78.69     12.97 o 
   5   3   5       66.84       66.23     13.28 o 
   6   3   5      317.62      338.41     27.21 o 
   7   3   5       23.61       11.24     10.01 o 
   8   3   5        3.98       31.90     12.63 o 
   9   3   5       22.88       35.45     12.10 o 
  10   3   5       41.99       55.43     15.09 o 
  11   3   5        8.06        8.94     14.77 o 
  -9   4   5       10.75       18.78     15.10 o 
  -8   4   5       83.57       87.55     18.72 o 
  -7   4   5        9.19       19.21     15.03 o 
  -6   4   5        0.28       32.46     14.69 o 
  -5   4   5       10.66       24.40     12.88 o 
  -4   4   5       18.81       43.94     13.84 o 
  -3   4   5        1.90        2.82     11.55 o 
  -2   4   5        0.66        5.81      8.77 o 
  -1   4   5        0.20       11.31     10.22 o 
   0   4   5       19.48       25.56     15.28 o 
   1   4   5       59.25       65.72     15.90 o 
   2   4   5       91.26      103.20     22.68 o 
   3   4   5        0.38       11.50     10.99 o 
   4   4   5      162.16      175.40     21.62 o 
   5   4   5       33.29       36.18     12.03 o 
   6   4   5        4.83       13.97     11.35 o 
   7   4   5        3.10       21.13     13.57 o 
   8   4   5        4.38        9.16     20.38 o 
   9   4   5        3.59        9.95     14.68 o 
  -4   5   5        3.08        5.96     21.62 o 
  -3   5   5        0.29       18.44     17.41 o 
  -2   5   5        1.75       10.90     18.35 o 
  -1   5   5        4.07       35.33     21.80 o 
   0   5   5        0.51       -2.93     16.16 o 
   1   5   5        0.06       -8.00     21.52 o 
   3   5   5       11.37       18.28     23.24 o 
   4   5   5       12.61       -1.71     23.81 o 
 -14   0   6       46.99       82.85     37.52 o 
 -13   0   6       22.95       59.61     28.19 o 
 -12   0   6        1.10       14.66     22.47 o 
 -11   0   6        4.80       35.61     24.38 o 
 -10   0   6      304.07      286.30     27.33 o 
  -9   0   6      130.01      139.89     18.76 o 
  -8   0   6      229.46      239.38     25.59 o 
  -7   0   6      333.87      310.13     33.96 o 
  -6   0   6      477.58      475.04     36.96 o 
  -5   0   6     5082.81     5383.16    190.41 o 
  -4   0   6     1028.22     1025.30     25.53 o 
  -3   0   6     2566.14     2797.34     68.09 o 
  -2   0   6      293.69      262.02     22.17 o 
  -1   0   6      663.52      824.85     30.66 o 
   0   0   6    10474.96    11309.00    279.87 o 
   1   0   6       18.82        8.55      4.57 o 
   2   0   6      424.56      428.74     78.28 o 
   3   0   6      301.76      328.15     23.61 o 
   4   0   6     7191.24     7518.50    897.22 o 
   5   0   6      136.94      194.21     49.14 o 
   6   0   6     3008.88     3066.30    540.69 o 
   7   0   6       61.83       61.37     13.70 o 
   8   0   6       14.03       33.48     11.62 o 
   9   0   6       56.78       41.09     14.55 o 
  10   0   6      594.79      534.98     59.61 o 
  11   0   6      318.43      421.85     68.56 o 
  12   0   6       26.60       63.61     34.28 o 
  13   0   6      110.10      114.08     38.85 o 
  14   0   6        3.37       31.61     40.38 o 
 -14   1   6       25.09       22.48     17.19 o 
 -13   1   6        0.03        8.18     10.70 o 
 -12   1   6        3.31        1.13     11.22 o 
 -11   1   6       18.23       29.85     10.90 o 
 -10   1   6       18.21       24.98      9.71 o 
  -9   1   6        6.05       25.08     12.07 o 
  -8   1   6     1596.56     1424.71     74.23 o 
  -7   1   6     1518.62     1441.64     88.38 o 
  -6   1   6      117.64      146.20     12.02 o 
  -5   1   6      253.52      252.52     25.23 o 
  -4   1   6     1230.40     1250.59     64.72 o 
  -3   1   6     1264.28     1235.82     60.20 o 
  -2   1   6       93.00      102.16      7.50 o 
  -1   1   6      668.82      645.08     19.08 o 
   0   1   6     6481.78     6160.87    141.53 o 
   1   1   6     2843.30     2660.68     58.37 o 
   2   1   6     4045.66     4088.45    156.33 o 
   3   1   6     1477.14     1539.95     78.95 o 
   4   1   6      745.03      685.50     52.01 o 
   5   1   6        5.34        3.61      5.24 o 
   6   1   6      987.00      930.93     54.51 o 
   7   1   6       63.31       80.36     12.93 o 
   8   1   6      126.10      135.97     17.12 o 
   9   1   6     1486.60     1221.88     78.45 o 
  10   1   6        3.75        8.50      8.09 o 
  11   1   6      100.59       97.77     19.54 o 
  12   1   6      175.95      208.73     37.00 o 
  13   1   6       49.95       24.37     20.40 o 
  14   1   6        4.84       34.88     27.59 o 
 -13   2   6       76.12       80.84     20.73 o 
 -12   2   6        5.93        5.17     14.45 o 
 -11   2   6       12.97       26.24     13.68 o 
 -10   2   6      355.57      317.53     33.66 o 
  -9   2   6        2.83        6.36      8.48 o 
  -8   2   6      163.67      138.14     17.82 o 
  -7   2   6       25.60       19.28      7.93 o 
  -6   2   6      120.42      136.33     15.15 o 
  -5   2   6      726.81      681.81     21.15 o 
  -4   2   6       58.92       71.84      8.96 o 
  -3   2   6     2058.28     1939.45     48.16 o 
  -2   2   6    13525.47    13630.70    178.79 o 
  -1   2   6        4.44       15.29      4.28 o 
   0   2   6      206.83      216.11     10.14 o 
   1   2   6       69.37       69.76      7.92 o 
   2   2   6      485.01      444.34     17.31 o 
   3   2   6      234.92      233.75     15.87 o 
   4   2   6      555.76      524.28     22.10 o 
   5   2   6        0.22        6.20      6.27 o 
   6   2   6       50.92       49.56     10.69 o 
   7   2   6     2393.86     2134.43    196.47 o 
   8   2   6      616.84      520.30     48.27 o 
   9   2   6        0.94       17.71      9.62 o 
  10   2   6      243.26      227.95     25.90 o 
  11   2   6        6.07       25.71     11.94 o 
  12   2   6       92.43       98.28     18.91 o 
  13   2   6        4.80       17.96     13.15 o 
 -11   3   6       25.90       33.09     15.05 o 
 -10   3   6        1.14        7.03     11.90 o 
  -9   3   6        0.45       15.78     12.68 o 
  -8   3   6      188.15      198.46     27.90 o 
  -7   3   6      389.31      369.46     35.22 o 
  -6   3   6      339.83      347.20     33.52 o 
  -5   3   6       85.68       89.69     17.09 o 
  -4   3   6      882.76      738.48     36.04 o 
  -3   3   6        3.86        8.03      6.98 o 
  -2   3   6      249.24      274.04     16.03 o 
  -1   3   6       10.97       11.45      5.98 o 
   0   3   6      379.75      413.84     20.61 o 
   1   3   6      810.09      785.16     30.22 o 
   2   3   6        0.91        2.86      6.84 o 
   3   3   6      151.82      159.09     17.58 o 
   4   3   6      330.59      309.27     22.75 o 
   5   3   6      175.28      178.18     20.26 o 
   6   3   6      509.03      519.24     37.36 o 
   7   3   6       11.25       26.89     10.98 o 
   8   3   6       23.82       19.19     11.39 o 
   9   3   6      103.90      128.18     19.58 o 
  10   3   6       35.61       50.28     15.02 o 
  11   3   6       12.04       18.10     11.47 o 
  -9   4   6       12.72       36.73     17.69 o 
  -8   4   6      187.96      169.82     27.05 o 
  -7   4   6       58.67       56.68     16.36 o 
  -6   4   6        5.98       11.17     12.27 o 
  -5   4   6      133.22      161.02     24.57 o 
  -4   4   6        0.75        7.21     10.08 o 
  -3   4   6        6.18       20.30     11.75 o 
  -2   4   6       71.63      115.55     16.68 o 
  -1   4   6       55.16       43.72     18.21 o 
   0   4   6       73.92      112.32     19.74 o 
   1   4   6       53.94       70.55     19.58 o 
   2   4   6      140.02      184.98     23.46 o 
   3   4   6       44.77       50.27     14.14 o 
   4   4   6      178.71      214.94     27.30 o 
   5   4   6        0.00       13.14     11.04 o 
   6   4   6       46.07       70.44     17.43 o 
   7   4   6       32.00       43.20     14.14 o 
   8   4   6        1.75       13.52     13.83 o 
   9   4   6        2.50        2.48     13.77 o 
  -4   5   6        4.58       32.17     27.04 o 
  -3   5   6        7.71        1.80     21.81 o 
  -2   5   6        8.08       35.18     18.48 o 
  -1   5   6        3.79       23.90     29.81 o 
   0   5   6        3.56       12.55     14.89 o 
   1   5   6       48.48       66.85     32.38 o 
   3   5   6        3.77       21.90     24.19 o 
   4   5   6       47.82       33.33     29.52 o 
 -14   1   7       10.80       25.09     16.53 o 
 -13   1   7       54.83       62.18     15.07 o 
 -12   1   7        3.85        3.20     10.07 o 
 -11   1   7       75.82      103.14     16.67 o 
 -10   1   7        0.10       13.00      8.93 o 
  -9   1   7       15.28       22.84      8.73 o 
  -8   1   7      418.99      379.97     35.67 o 
  -7   1   7        9.89       15.86      6.16 o 
  -6   1   7       70.03       85.76      9.85 o 
  -5   1   7       49.85       51.08      7.47 o 
  -4   1   7     4221.15     4647.40    242.37 o 
  -3   1   7      279.10      272.98     16.43 o 
  -2   1   7     1330.47     1328.15     29.24 o 
  -1   1   7      310.55      313.36     14.22 o 
   0   1   7      560.56      550.51     10.51 o 
   1   1   7      157.16      148.48      6.48 o 
   2   1   7      907.13      860.88     32.02 o 
   3   1   7      162.26      191.10     18.06 o 
   4   1   7      380.57      391.75     29.74 o 
   5   1   7      971.28     1009.19     43.49 o 
   6   1   7      774.47      742.77     42.88 o 
   7   1   7       87.26      101.52     13.79 o 
   8   1   7       37.98       59.89     12.12 o 
   9   1   7      180.88      204.47     21.52 o 
  10   1   7      109.92      106.22     16.89 o 
  11   1   7       38.44       38.96     14.42 o 
  12   1   7       12.15       40.10     20.08 o 
  13   1   7        3.95       16.65     18.85 o 
  14   1   7       13.62       14.40     23.38 o 
 -13   2   7        6.09        3.97     13.93 o 
 -12   2   7       32.51       39.68     16.09 o 
 -11   2   7        0.87       11.71     11.94 o 
 -10   2   7       84.60       76.85     18.60 o 
  -9   2   7        0.87        7.59      9.87 o 
  -8   2   7       74.24       84.98     13.79 o 
  -7   2   7       29.58       25.20      8.67 o 
  -6   2   7       17.35       20.27      7.16 o 
  -5   2   7       41.44       35.69      7.22 o 
  -4   2   7       11.41       17.15      5.36 o 
  -3   2   7      721.13      714.11     26.31 o 
  -2   2   7       86.13      105.53     17.32 o 
  -1   2   7      150.61      161.37     10.27 o 
   0   2   7      716.54      677.62     18.11 o 
   1   2   7       24.09       21.44      5.04 o 
   2   2   7       15.90       22.91      6.24 o 
   3   2   7      114.26      116.82     11.48 o 
   4   2   7       29.13       48.94      9.75 o 
   5   2   7      191.44      238.53     19.95 o 
   6   2   7        3.06       14.56      6.64 o 
   7   2   7      265.19      275.61     23.72 o 
   8   2   7       59.07       65.17     13.60 o 
   9   2   7        0.34        6.58      9.28 o 
  10   2   7        1.47       22.68     10.94 o 
  11   2   7        7.20       -0.04     10.59 o 
  12   2   7        6.64       18.28     11.56 o 
  13   2   7        0.48       -2.37     11.83 o 
 -11   3   7        3.70       13.51     12.50 o 
 -10   3   7        0.68        7.07     11.08 o 
  -9   3   7       70.04       59.04     19.21 o 
  -8   3   7       14.19       19.10     11.41 o 
  -7   3   7        8.36       18.11     10.31 o 
  -6   3   7        4.68       13.77     10.53 o 
  -5   3   7       11.15       17.41      9.56 o 
  -4   3   7      206.93      184.01     29.20 o 
  -3   3   7        0.03        2.19      6.45 o 
  -2   3   7      145.86      149.55     16.20 o 
  -1   3   7        0.02        6.93      5.14 o 
   0   3   7       23.72       40.93      8.12 o 
   1   3   7       23.63       24.30      6.91 o 
   2   3   7      211.42      211.06     18.99 o 
   3   3   7        4.05        9.17      7.69 o 
   4   3   7       24.64       30.69      9.28 o 
   5   3   7      149.99      174.45     19.68 o 
   6   3   7      391.01      385.13     31.23 o 
   7   3   7        9.99        6.60      8.98 o 
   8   3   7       12.00       25.93     11.08 o 
   9   3   7        4.50       17.96     11.91 o 
  10   3   7       53.22       62.66     15.47 o 
  11   3   7       27.76       30.75     13.40 o 
  -9   4   7        3.26        6.29     25.05 o 
  -8   4   7       36.45        9.07     16.46 o 
  -7   4   7       27.41       47.45     16.32 o 
  -6   4   7      155.06      127.97     22.60 o 
  -5   4   7        6.72       28.43     12.88 o 
  -4   4   7       22.43       28.01     12.36 o 
  -3   4   7        0.91        1.49     10.92 o 
  -2   4   7        0.97       20.30     10.94 o 
  -1   4   7        1.55        7.26     14.60 o 
   0   4   7        2.34       18.91     11.70 o 
   1   4   7       53.95       75.28     21.32 o 
   2   4   7        5.76       13.74     17.43 o 
   3   4   7       25.11       25.85     15.05 o 
   4   4   7      261.96      320.40     54.89 o 
   5   4   7       15.61       25.32     13.56 o 
   6   4   7       16.84       29.65     12.14 o 
   7   4   7       18.49       27.29     12.31 o 
   8   4   7       13.82       37.68     14.04 o 
   9   4   7        1.87       15.38     14.93 o 
  -4   5   7        0.07       24.62     18.76 o 
  -3   5   7        1.45       13.21     17.07 o 
  -2   5   7        4.66       19.19     19.43 o 
  -1   5   7       19.65       -7.35     24.28 o 
   0   5   7       10.50       26.60     16.99 o 
   1   5   7        1.36       22.55     18.57 o 
   2   5   7       42.24       37.90     24.57 o 
   3   5   7        2.96       -2.09     23.62 o 
   4   5   7        0.05       -4.38     19.43 o 
 -14   0   8        6.09       18.85     28.76 o 
 -13   0   8       36.46       63.23     34.09 o 
 -12   0   8       11.32       19.43     23.81 o 
 -11   0   8        2.98        8.99     37.90 o 
 -10   0   8     1864.41     1543.37     83.89 o 
  -9   0   8     1507.31     1299.22    114.46 o 
  -8   0   8      148.52      156.84     18.54 o 
  -7   0   8      542.61      547.85     30.95 o 
  -6   0   8     7832.46     8148.63    560.77 o 
  -5   0   8     1028.66     1084.78     43.64 o 
  -4   0   8      667.17      708.87     21.76 o 
  -3   0   8     1147.90     1182.17     47.04 o 
  -2   0   8      122.39      126.66      7.97 o 
  -1   0   8      905.91      944.21     68.18 o 
   0   0   8     1971.79     1990.03     74.09 o 
   1   0   8     3806.15     4574.42    161.79 o 
   2   0   8     2323.58     2549.07    236.54 o 
   3   0   8     2390.70     2563.63    269.49 o 
   4   0   8     8761.34     9496.54   1386.30 o 
   5   0   8     3036.19     3102.28    245.46 o 
   6   0   8     4155.49     4274.77    516.79 o 
   7   0   8      341.36      268.22     40.09 o 
   8   0   8      261.73      253.08     44.57 o 
   9   0   8       57.40       74.85     30.09 o 
  10   0   8      489.76      483.94     69.32 o 
  11   0   8      142.50      158.07     46.28 o 
  12   0   8       65.60       33.71     28.38 o 
  13   0   8       72.64       71.42     33.90 o 
  14   0   8       10.46       51.80     37.52 o 
 -14   1   8       13.61       27.98     20.04 o 
 -13   1   8        6.52       13.14     12.29 o 
 -12   1   8      406.87      383.05     32.11 o 
 -11   1   8       40.82       36.52     11.50 o 
 -10   1   8      102.50       92.26     15.81 o 
  -9   1   8       66.88      109.52     19.24 o 
  -8   1   8      117.53      128.74     18.49 o 
  -7   1   8      840.07      752.40     35.67 o 
  -6   1   8        1.23        3.23      4.17 o 
  -5   1   8      278.66      280.98     14.77 o 
  -4   1   8     6148.59     6687.01    364.47 o 
  -3   1   8      517.44      499.91     24.47 o 
  -2   1   8     2417.95     2507.36     42.75 o 
  -1   1   8      994.85      887.20     44.74 o 
   0   1   8     2122.63     2099.12     59.80 o 
   1   1   8        0.12        1.59      2.18 o 
   2   1   8     1468.10     1436.77     56.75 o 
   3   1   8      747.80      735.65     33.21 o 
   4   1   8      376.33      343.40     20.81 o 
   5   1   8     1387.27     1365.89     67.35 o 
   6   1   8       62.65       83.78     12.43 o 
   7   1   8        5.24        7.77      6.52 o 
   8   1   8     1878.14     1614.71    120.68 o 
   9   1   8       17.48       13.44      8.26 o 
  10   1   8        0.23        1.97      9.49 o 
  11   1   8      156.10      182.27     26.45 o 
  12   1   8       11.62       13.13     30.95 o 
  13   1   8       90.94      121.85     30.15 o 
  14   1   8        2.08       -6.92     22.47 o 
 -13   2   8        0.01       25.21     14.35 o 
 -12   2   8        0.03        3.38     12.16 o 
 -11   2   8       49.48       36.86     16.52 o 
 -10   2   8      140.54      111.82     20.87 o 
  -9   2   8      225.45      255.28     29.52 o 
  -8   2   8       38.05       37.29     12.83 o 
  -7   2   8        0.04        1.71      6.47 o 
  -6   2   8      105.79      101.66     13.43 o 
  -5   2   8       63.58       64.93      8.84 o 
  -4   2   8      359.78      356.70     16.04 o 
  -3   2   8       55.99       71.27      8.52 o 
  -2   2   8     1489.34     1488.26     31.28 o 
  -1   2   8     1128.63     1035.41     19.51 o 
   0   2   8       46.14       54.38      7.34 o 
   1   2   8       40.59       50.69      6.92 o 
   2   2   8     1831.03     1571.96     56.24 o 
   3   2   8      154.37      177.68     15.46 o 
   4   2   8      191.90      220.06     18.14 o 
   5   2   8      151.60      176.33     18.06 o 
   6   2   8      288.37      309.17     23.53 o 
   7   2   8      996.95      873.12     57.29 o 
   8   2   8       74.30       67.75     13.94 o 
   9   2   8      296.11      285.67     27.46 o 
  10   2   8      219.94      215.89     26.97 o 
  11   2   8      119.63      154.39     21.90 o 
  12   2   8       25.43       29.34     13.38 o 
  13   2   8        6.66       21.84     16.14 o 
 -11   3   8       18.21       33.93     16.09 o 
 -10   3   8        8.30       29.66     13.88 o 
  -9   3   8       40.90       41.60     15.17 o 
  -8   3   8        1.83        7.03     10.12 o 
  -7   3   8       15.67       23.29     11.34 o 
  -6   3   8        1.51        9.08      9.85 o 
  -5   3   8      132.97      122.66     19.96 o 
  -4   3   8     1249.07     1036.88     52.22 o 
  -3   3   8      195.89      210.88     19.46 o 
  -2   3   8        0.23        3.58      6.39 o 
  -1   3   8        3.39        5.26      5.83 o 
   0   3   8      552.90      493.66     17.54 o 
   1   3   8       30.78       34.19      9.46 o 
   2   3   8        1.25        7.81      8.93 o 
   3   3   8       12.47       15.96      7.86 o 
   4   3   8       42.52       48.54     11.24 o 
   5   3   8     1228.97     1085.94     47.92 o 
   6   3   8       74.31       76.21     14.56 o 
   7   3   8        7.31       18.41     10.71 o 
   8   3   8      282.58      279.33     27.59 o 
   9   3   8        9.83       16.00     11.32 o 
  10   3   8        9.84       18.11     11.18 o 
  11   3   8       78.02       90.66     18.07 o 
  -9   4   8       83.46      116.14     24.43 o 
  -8   4   8        7.46       32.40     13.49 o 
  -7   4   8        8.06       23.13     13.48 o 
  -6   4   8      225.34      231.82     30.65 o 
  -5   4   8        5.11       21.91     12.43 o 
  -4   4   8        1.69        7.39     10.10 o 
  -3   4   8       15.25       36.35     12.79 o 
  -2   4   8        9.78       14.57      9.44 o 
  -1   4   8       50.90       75.10     20.03 o 
   0   4   8       36.40       45.04     14.30 o 
   1   4   8        7.76       21.52     12.57 o 
   2   4   8      105.28      128.46     32.95 o 
   3   4   8      138.72      175.82     24.62 o 
   4   4   8      141.90      175.77     30.40 o 
   5   4   8       62.09       62.77     16.74 o 
   6   4   8       23.92       34.64     14.32 o 
   7   4   8       49.57       58.40     17.20 o 
   8   4   8       18.76       31.47     13.56 o 
   9   4   8        7.51       26.10     16.67 o 
  -4   5   8        1.35       29.79     19.90 o 
  -3   5   8        6.51        9.33     24.00 o 
  -2   5   8        0.01      -11.04     23.71 o 
  -1   5   8        2.15       16.65     14.65 o 
   0   5   8       44.04       63.29     23.51 o 
   1   5   8        0.50       24.17     19.38 o 
   2   5   8       57.70       70.25     36.57 o 
   3   5   8        4.03       15.25     16.10 o 
   4   5   8        4.30       51.23     25.90 o 
 -14   1   9        0.58       19.71     19.35 o 
 -13   1   9       20.67        9.25     13.59 o 
 -12   1   9        7.81       31.06     11.51 o 
 -11   1   9       38.42       56.05     13.06 o 
 -10   1   9       18.28       18.00      9.91 o 
  -9   1   9      171.45      187.41     20.07 o 
  -8   1   9      244.27      258.50     22.35 o 
  -7   1   9      232.97      246.11     16.27 o 
  -6   1   9       60.94       87.95     10.60 o 
  -5   1   9       62.25       72.15      8.58 o 
  -4   1   9     1144.08     1282.51     78.98 o 
  -3   1   9      407.83      432.02     19.98 o 
  -2   1   9     1386.18     1417.35     32.10 o 
  -1   1   9      219.37      250.37     15.87 o 
   0   1   9      507.46      519.47     13.85 o 
   1   1   9       43.02       46.72      4.83 o 
   2   1   9     1880.40     1827.93     82.45 o 
   3   1   9      353.53      398.21     21.16 o 
   4   1   9      103.97      115.74      7.63 o 
   5   1   9        5.39       10.33      3.80 o 
   6   1   9       74.77       62.77     11.13 o 
   7   1   9        7.41       15.82      7.23 o 
   8   1   9       33.82       61.45     15.48 o 
   9   1   9        0.07        3.04      8.08 o 
  10   1   9       98.37       96.75     19.07 o 
  11   1   9       13.08       14.82     11.70 o 
  12   1   9        0.08       20.17     22.38 o 
  13   1   9       14.15       21.23     21.37 o 
 -13   2   9        5.38       25.00     14.33 o 
 -12   2   9        1.49        5.07     13.57 o 
 -11   2   9       21.96       39.65     15.70 o 
 -10   2   9       28.37       22.99     12.84 o 
  -9   2   9       29.03       30.48     12.86 o 
  -8   2   9        4.25       14.80     10.03 o 
  -7   2   9       13.43       14.00      8.94 o 
  -6   2   9       66.51       75.86     12.04 o 
  -5   2   9      106.24      116.03     11.37 o 
  -4   2   9      102.03       93.49     10.61 o 
  -3   2   9       17.34       21.69      5.47 o 
  -2   2   9      109.87      124.65     10.20 o 
  -1   2   9       24.79       34.01      5.00 o 
   0   2   9      506.16      477.23     13.79 o 
   1   2   9      156.93      155.82     10.08 o 
   2   2   9       71.25       73.82      7.96 o 
   3   2   9      613.92      623.63     22.98 o 
   4   2   9      119.05      152.39     15.91 o 
   5   2   9       61.78       56.05     10.88 o 
   6   2   9       34.52       49.14     11.21 o 
   7   2   9       72.36       96.76     15.59 o 
   8   2   9        8.42       22.02      9.57 o 
   9   2   9        0.40       11.06      9.95 o 
  10   2   9        9.07       24.10     11.81 o 
  11   2   9        2.27        4.16     10.36 o 
  12   2   9        2.61       15.58     11.46 o 
  13   2   9        2.08       23.05     16.94 o 
 -11   3   9       11.61       34.36     15.32 o 
 -10   3   9        0.06        2.66     10.94 o 
  -9   3   9       31.22       18.28     12.38 o 
  -8   3   9       11.98       29.61     12.68 o 
  -7   3   9       19.37       12.84     10.39 o 
  -6   3   9       78.99       73.24     17.11 o 
  -5   3   9      134.88      148.04     22.12 o 
  -4   3   9      427.30      413.96     27.48 o 
  -3   3   9       18.46        6.75      7.34 o 
  -2   3   9       35.39       47.60     11.85 o 
  -1   3   9        1.69        9.33      6.66 o 
   0   3   9        0.01        6.03      5.57 o 
   1   3   9        2.94        9.26      5.99 o 
   2   3   9        2.23        4.78      6.59 o 
   3   3   9      176.55      157.96     17.92 o 
   4   3   9       61.58       42.51     11.07 o 
   5   3   9       18.14       43.97     11.01 o 
   6   3   9       35.51       47.34     12.13 o 
   7   3   9        0.48       21.63     10.59 o 
   8   3   9        2.39       12.95      9.78 o 
   9   3   9        0.23        4.03     10.70 o 
  10   3   9       15.36       43.52     14.37 o 
  11   3   9        2.73       24.04     12.32 o 
  -9   4   9        1.21       18.52     17.32 o 
  -8   4   9        3.59       18.84     13.23 o 
  -7   4   9        1.11       16.95     13.61 o 
  -6   4   9       57.31       63.32     18.46 o 
  -5   4   9        2.53       11.52     13.94 o 
  -4   4   9        0.01       12.87     13.80 o 
  -3   4   9        7.45       24.48     11.94 o 
  -2   4   9        0.55       14.93      9.81 o 
  -1   4   9        4.93       11.27     15.60 o 
   0   4   9       31.86       35.88     13.82 o 
   1   4   9        3.51       13.62     11.74 o 
   2   4   9       37.60       48.66     19.55 o 
   3   4   9      113.62      156.76     29.82 o 
   4   4   9       36.35       47.08     15.26 o 
   5   4   9        3.54        4.76     10.94 o 
   6   4   9       32.97       48.05     16.62 o 
   7   4   9       21.37       16.82     14.07 o 
   8   4   9        2.02       31.43     14.24 o 
   9   4   9        5.04       -2.66     18.85 o 
  -4   5   9        0.42       25.92     20.47 o 
  -3   5   9        0.05       33.71     24.95 o 
  -2   5   9        0.26       14.38     18.11 o 
  -1   5   9       15.22       39.04     16.38 o 
   0   5   9        0.45        3.56     17.27 o 
   1   5   9       26.00       42.72     21.00 o 
   2   5   9       47.93       60.86     23.70 o 
   3   5   9        3.47        0.44     15.49 o 
   4   5   9        2.68        5.96     15.60 o 
 -14   0  10      164.13      191.21     45.90 o 
 -13   0  10        0.43       -4.38     22.66 o 
 -12   0  10      130.88      176.36     47.80 o 
 -11   0  10        5.29        6.90      9.44 o 
 -10   0  10       47.70       46.69     12.60 o 
  -9   0  10        4.55       17.90      8.31 o 
  -8   0  10       73.04       86.52     14.87 o 
  -7   0  10      350.17      376.60     24.76 o 
  -6   0  10     5888.38     6346.23    243.21 o 
  -5   0  10      893.70      899.95     27.33 o 
  -4   0  10     5163.31     5566.40     62.55 o 
  -3   0  10     1363.69     1345.66     56.81 o 
  -2   0  10    10230.82    11519.58   1002.92 o 
  -1   0  10       93.70      101.57     10.24 o 
   0   0  10       69.35       72.23      8.79 o 
   1   0  10     3656.29     3948.04     62.37 o 
   2   0  10     1369.11     1517.84     94.18 o 
   3   0  10     2791.01     3175.35    293.58 o 
   4   0  10      289.80      324.62     19.43 o 
   5   0  10        9.18       -0.79      4.45 o 
   6   0  10     7461.31     7339.98   1013.58 o 
   7   0  10       99.70      122.37     19.79 o 
   8   0  10      107.42       68.04     16.55 o 
   9   0  10      259.01      340.91     55.61 o 
  10   0  10        3.57       -0.38     16.57 o 
  11   0  10      152.67      138.08     43.04 o 
  12   0  10       88.13       95.04     40.38 o 
  13   0  10        3.96       10.09     28.57 o 
  14   0  10        8.99       -0.57     37.71 o 
 -14   1  10        3.39       17.66     32.47 o 
 -13   1  10       63.04       76.62     19.05 o 
 -12   1  10      203.63      203.18     23.97 o 
 -11   1  10      187.73      206.72     23.47 o 
 -10   1  10      136.50      150.48     19.38 o 
  -9   1  10        3.80        8.52      7.90 o 
  -8   1  10     1424.90     1313.88     62.76 o 
  -7   1  10       89.68      110.25     12.18 o 
  -6   1  10       20.75       20.12      5.69 o 
  -5   1  10     1372.98     1343.39     64.83 o 
  -4   1  10      567.21      580.65     46.90 o 
  -3   1  10      129.14      137.95      8.82 o 
  -2   1  10      264.69      262.90     14.68 o 
  -1   1  10       17.33       19.09      5.51 o 
   0   1  10     3100.14     3113.83     89.56 o 
   1   1  10     4681.45     4702.83    160.18 o 
   2   1  10      333.52      350.13     10.57 o 
   3   1  10     2828.37     2703.24    104.74 o 
   4   1  10     5843.79     6038.38    360.47 o 
   5   1  10       42.69       39.26      6.48 o 
   6   1  10        0.37        6.86      5.91 o 
   7   1  10      585.62      510.66     25.67 o 
   8   1  10      507.57      454.03     36.29 o 
   9   1  10      199.24      225.90     31.97 o 
  10   1  10        0.83       -0.91     10.15 o 
  11   1  10       60.80       71.82     17.35 o 
  12   1  10       66.06       95.99     27.78 o 
  13   1  10        2.59       56.55     22.61 o 
 -13   2  10       64.76       53.82     27.86 o 
 -12   2  10        9.08       17.86     14.71 o 
 -11   2  10      169.79      167.17     26.59 o 
 -10   2  10      162.80      157.30     25.56 o 
  -9   2  10       43.35       45.18     14.67 o 
  -8   2  10      199.35      206.05     31.20 o 
  -7   2  10       23.20       28.18     10.67 o 
  -6   2  10      126.02      122.97     14.73 o 
  -5   2  10      335.78      303.45     19.68 o 
  -4   2  10        3.37        4.63      4.49 o 
  -3   2  10       34.59       33.62      5.71 o 
  -2   2  10     1695.62     1638.91     30.09 o 
  -1   2  10     1365.86     1351.48     52.43 o 
   0   2  10        0.33        6.26      3.50 o 
   1   2  10     2119.82     1931.74     35.97 o 
   2   2  10       28.48       42.75      6.33 o 
   3   2  10      995.42      950.31     39.13 o 
   4   2  10       41.76       61.55     10.74 o 
   5   2  10        0.89        7.22      6.57 o 
   6   2  10     1138.75      941.96     49.21 o 
   7   2  10       23.04       36.92     10.22 o 
   8   2  10       60.39       60.81     13.23 o 
   9   2  10      514.67      446.98     27.48 o 
  10   2  10        0.03       -0.25      9.76 o 
  11   2  10       89.37       86.25     16.56 o 
  12   2  10        1.79       11.42     12.70 o 
  13   2  10       47.44       49.72     19.21 o 
 -11   3  10       42.85       38.28     22.04 o 
 -10   3  10       15.20       14.02     13.07 o 
  -9   3  10       18.42       16.76     15.89 o 
  -8   3  10       41.57       62.23     16.56 o 
  -7   3  10        1.79        4.38     16.39 o 
  -6   3  10        1.39        7.76      8.96 o 
  -5   3  10      133.66      161.45     23.17 o 
  -4   3  10        6.73       12.68     11.07 o 
  -3   3  10        3.81       30.66      8.22 o 
  -2   3  10        0.41        0.95      7.63 o 
  -1   3  10        2.41       12.53      7.18 o 
   0   3  10      608.63      580.07     21.55 o 
   1   3  10        0.26       -2.24      6.42 o 
   2   3  10        0.00        6.64      6.52 o 
   3   3  10      387.30      391.55     21.52 o 
   4   3  10      218.80      231.04     21.93 o 
   5   3  10      576.60      520.10     34.50 o 
   6   3  10       16.94       25.66     10.22 o 
   7   3  10      380.03      349.01     29.03 o 
   8   3  10       82.78      111.80     18.70 o 
   9   3  10      179.06      193.73     24.66 o 
  10   3  10        5.38       11.72     11.40 o 
  11   3  10        8.00       10.00     12.87 o 
  -9   4  10        1.40        9.55     14.39 o 
  -8   4  10        0.04       10.98     12.91 o 
  -7   4  10        4.54        0.68     11.70 o 
  -6   4  10      126.47      102.59     21.99 o 
  -5   4  10        1.20       24.75     12.22 o 
  -4   4  10        0.26        0.65     12.45 o 
  -3   4  10       30.51       44.63     15.40 o 
  -2   4  10      180.56      191.59     25.54 o 
  -1   4  10        0.00        0.59     10.87 o 
   0   4  10        2.00       11.60     11.70 o 
   1   4  10       22.92       61.55     16.91 o 
   2   4  10        3.43       13.32     11.91 o 
   3   4  10      185.99      198.16     33.36 o 
   4   4  10       59.23       52.79     19.12 o 
   5   4  10        0.82       17.86     12.29 o 
   6   4  10       96.28      103.46     22.17 o 
   7   4  10       17.22        9.02     16.13 o 
   8   4  10       14.09       21.81     14.82 o 
   9   4  10       36.34       40.65     17.64 o 
  -4   5  10        3.42        8.38     20.57 o 
  -3   5  10        0.85      -10.67     21.33 o 
  -2   5  10        9.68       30.37     20.15 o 
  -1   5  10        9.99       19.17     14.30 o 
   0   5  10        9.70        1.28     24.57 o 
   1   5  10       61.70       77.79     32.76 o 
   2   5  10       25.48       55.38     16.81 o 
   3   5  10       17.92       30.36     16.41 o 
 -13   1  11       48.66       50.93     16.36 o 
 -12   1  11        8.20       12.41     12.33 o 
 -11   1  11       23.68       36.68     14.16 o 
 -10   1  11       13.31       19.43      9.79 o 
  -9   1  11       28.15       37.14      9.74 o 
  -8   1  11      199.38      244.35     17.44 o 
  -7   1  11      140.96      157.51     14.01 o 
  -6   1  11      426.05      416.97     22.96 o 
  -5   1  11      414.79      457.48     21.56 o 
  -4   1  11        1.31        7.05      3.89 o 
  -3   1  11      649.60      772.78     41.62 o 
  -2   1  11      250.16      278.63     15.42 o 
  -1   1  11      341.32      350.31     16.69 o 
   0   1  11       56.85       82.54      9.99 o 
   1   1  11       13.82       15.01      3.84 o 
   2   1  11      604.65      634.71     23.60 o 
   3   1  11      117.09      117.21     11.92 o 
   4   1  11     1340.08     1343.14     48.79 o 
   5   1  11       56.71       68.75      7.34 o 
   6   1  11       98.03      101.58     14.81 o 
   7   1  11      163.87      184.15     19.25 o 
   8   1  11       20.02       26.97     11.80 o 
   9   1  11       11.58       13.57     10.03 o 
  10   1  11        4.18       12.00     12.35 o 
  11   1  11       51.05       61.67     17.57 o 
  12   1  11       28.60        6.43     18.93 o 
  13   1  11        1.27       40.91     23.90 o 
 -13   2  11        0.21       17.17     15.02 o 
 -12   2  11        1.64       -0.27     12.55 o 
 -11   2  11        8.95       24.93     12.92 o 
 -10   2  11       58.74       85.08     18.55 o 
  -9   2  11        8.04       13.31     10.48 o 
  -8   2  11       14.03       18.62     10.39 o 
  -7   2  11        0.79       10.21      8.69 o 
  -6   2  11        6.95       16.83      7.09 o 
  -5   2  11       14.43        9.35      6.13 o 
  -4   2  11       19.29       23.45      7.48 o 
  -3   2  11        1.47        0.83      5.42 o 
  -2   2  11        2.22       13.57      4.88 o 
  -1   2  11      138.26      159.63     14.38 o 
   0   2  11      560.90      546.99     17.79 o 
   1   2  11        2.01        4.08      3.93 o 
   2   2  11     1202.63     1135.15     40.05 o 
   3   2  11      409.67      404.37     24.60 o 
   4   2  11       22.10       27.09      8.16 o 
   5   2  11      130.79      151.99     19.24 o 
   6   2  11        1.43        1.11      5.96 o 
   7   2  11       11.63       19.41      8.19 o 
   8   2  11       19.23        7.87      8.90 o 
   9   2  11        1.72        6.34      8.93 o 
  10   2  11        0.16       14.50     11.05 o 
  11   2  11       40.14       31.92     13.17 o 
  12   2  11        2.41        6.85     14.54 o 
 -11   3  11        4.08       28.48     14.05 o 
 -10   3  11        5.27        6.64     12.42 o 
  -9   3  11        0.13        7.63     10.55 o 
  -8   3  11        1.02        8.53     11.60 o 
  -7   3  11        0.75        3.51      9.73 o 
  -6   3  11       47.99       37.56     13.29 o 
  -5   3  11       18.18        9.94      9.62 o 
  -4   3  11        0.00       16.02      9.93 o 
  -3   3  11      161.69      153.12     17.47 o 
  -2   3  11       28.57       35.30     11.49 o 
  -1   3  11        2.70       21.31      7.63 o 
   0   3  11        0.01       15.09      7.54 o 
   1   3  11       19.84       29.73      8.41 o 
   2   3  11        2.13        7.33      7.35 o 
   3   3  11        9.10        8.78      7.95 o 
   4   3  11       45.55       43.44     13.37 o 
   5   3  11        2.39        8.27      8.62 o 
   6   3  11       53.52       41.86     11.30 o 
   7   3  11        0.00       27.45     11.09 o 
   8   3  11        0.00       10.47     11.46 o 
   9   3  11        4.49       21.66     12.69 o 
  10   3  11       27.91       32.77     14.32 o 
  11   3  11        6.19       59.86     14.25 o 
  -9   4  11        0.12      -11.63     13.22 o 
  -8   4  11       13.03       12.75     12.84 o 
  -7   4  11       14.94       32.82     14.69 o 
  -6   4  11       41.53       32.90     19.65 o 
  -5   4  11        1.03        8.63     11.17 o 
  -4   4  11       42.51       31.30     15.13 o 
  -3   4  11        0.47       -4.25     11.84 o 
  -2   4  11        3.18        6.16     10.42 o 
  -1   4  11        1.84        6.97     11.35 o 
   0   4  11        7.65       10.48     11.03 o 
   1   4  11       17.27       16.57     11.65 o 
   2   4  11        0.43       10.76     11.39 o 
   3   4  11       47.55       46.33     14.96 o 
   4   4  11        5.19       10.82     16.61 o 
   5   4  11       11.75       18.64     30.00 o 
   6   4  11       71.57       86.35     20.15 o 
   7   4  11        2.09       29.90     19.58 o 
   8   4  11        4.24       21.53     15.53 o 
  -3   5  11        0.18       10.94     19.47 o 
  -2   5  11        1.32       31.41     19.83 o 
  -1   5  11       16.55       28.78     19.73 o 
   0   5  11        3.03       15.44     16.67 o 
   1   5  11        9.38       14.97     22.66 o 
   2   5  11       10.36       -2.04     12.84 o 
   3   5  11        0.50       11.28     14.58 o 
 -14   0  12        6.49       28.57     27.04 o 
 -13   0  12        1.28        9.33     24.76 o 
 -12   0  12      172.28      191.21     44.95 o 
 -11   0  12       32.65       38.50     12.43 o 
 -10   0  12      169.22      177.58     22.50 o 
  -9   0  12      589.06      506.21     33.80 o 
  -8   0  12      142.25      175.88     19.82 o 
  -7   0  12      407.46      413.13     33.43 o 
  -6   0  12     1835.82     1908.44     43.90 o 
  -5   0  12      437.51      511.33     21.24 o 
  -4   0  12     1924.82     1930.70     70.90 o 
  -3   0  12     3795.21     3966.89    205.09 o 
  -2   0  12     1012.22     1101.21    109.51 o 
  -1   0  12     4503.92     4562.56    345.67 o 
   0   0  12      271.56      309.53     22.28 o 
   1   0  12     3235.24     3491.87     63.23 o 
   2   0  12     2090.52     2143.04     63.71 o 
   3   0  12       78.04      119.53     14.28 o 
   4   0  12      594.10      526.76     41.04 o 
   5   0  12     3951.60     4102.59    448.13 o 
   6   0  12      776.71      883.18    102.94 o 
   7   0  12      274.32      281.92     57.90 o 
   8   0  12      268.80      241.48     26.95 o 
   9   0  12       26.69       13.71     17.71 o 
  10   0  12      620.52      637.06     65.52 o 
  11   0  12       18.73       19.43     24.76 o 
  12   0  12        6.97       -4.00     22.28 o 
  13   0  12      114.05      149.12     49.14 o 
 -13   1  12       12.25       35.13     25.34 o 
 -12   1  12       55.78       55.43     16.60 o 
 -11   1  12       17.14       22.64     12.19 o 
 -10   1  12      206.98      223.12     23.06 o 
  -9   1  12      366.03      386.77     28.79 o 
  -8   1  12      159.54      176.64     20.31 o 
  -7   1  12      327.78      319.69     17.23 o 
  -6   1  12      608.73      580.54     24.78 o 
  -5   1  12        0.07        6.52      4.15 o 
  -4   1  12     2838.95     3046.41    181.58 o 
  -3   1  12     1195.71     1256.07     34.10 o 
  -2   1  12      472.11      502.58     20.96 o 
  -1   1  12     4572.90     4656.78     84.02 o 
   0   1  12      531.38      474.60     19.12 o 
   1   1  12     1610.12     1757.51     96.99 o 
   2   1  12      632.97      626.12     22.56 o 
   3   1  12      501.53      495.81     14.17 o 
   4   1  12     4230.74     4002.97    182.39 o 
   5   1  12      109.35      108.92      8.53 o 
   6   1  12       56.72       74.98     10.54 o 
   7   1  12      717.79      718.56     60.55 o 
   8   1  12       87.00      118.68     19.03 o 
   9   1  12      180.51      209.53     33.17 o 
  10   1  12      114.79      148.77     21.94 o 
  11   1  12      252.81      328.85     46.78 o 
  12   1  12        2.74       -8.30     21.04 o 
  13   1  12      163.45      195.12     39.46 o 
 -13   2  12       30.61       19.79     20.38 o 
 -12   2  12       35.56       45.28     17.13 o 
 -11   2  12       20.74       19.03     17.11 o 
 -10   2  12      265.00      216.16     29.23 o 
  -9   2  12        2.34       12.43     10.72 o 
  -8   2  12        4.60       20.27     10.71 o 
  -7   2  12      668.85      639.67     34.43 o 
  -6   2  12      432.56      388.68     22.22 o 
  -5   2  12       14.85        0.00      5.83 o 
  -4   2  12      117.48      122.78     14.57 o 
  -3   2  12        9.09       12.32      6.78 o 
  -2   2  12      827.70      830.82     30.89 o 
  -1   2  12      534.94      512.39     26.47 o 
   0   2  12      721.25      709.44     21.68 o 
   1   2  12     1126.27     1049.75     23.41 o 
   2   2  12     4218.80     3909.99    133.21 o 
   3   2  12      118.04      123.23     12.31 o 
   4   2  12       42.59       44.16      9.78 o 
   5   2  12     1329.68     1117.81     70.54 o 
   6   2  12        0.32        6.86      7.11 o 
   7   2  12      138.99      144.11     18.33 o 
   8   2  12       72.01       89.07     15.44 o 
   9   2  12       22.40       20.07     13.53 o 
  10   2  12        1.49       16.19     10.71 o 
  11   2  12        0.68       19.34     12.52 o 
  12   2  12       41.31       57.72     18.72 o 
 -11   3  12        0.52       -6.36     13.26 o 
 -10   3  12       39.09       29.49     14.83 o 
  -9   3  12       44.69       32.31     13.06 o 
  -8   3  12        3.74       20.84     12.98 o 
  -7   3  12        0.03        8.03     10.26 o 
  -6   3  12        6.27        9.90     10.24 o 
  -5   3  12       15.10       20.13     12.27 o 
  -4   3  12      675.31      641.07     34.78 o 
  -3   3  12      163.97      181.70     21.91 o 
  -2   3  12       10.42       17.49      9.28 o 
  -1   3  12      757.70      722.17     32.95 o 
   0   3  12      305.45      298.66     21.31 o 
   1   3  12       43.07       72.27     15.55 o 
   2   3  12      216.20      207.76     19.92 o 
   3   3  12       34.76       30.23      9.92 o 
   4   3  12      123.09      141.76     17.68 o 
   5   3  12       51.47       68.37     15.86 o 
   6   3  12        3.65       10.16      9.35 o 
   7   3  12      242.70      295.95     37.00 o 
   8   3  12       14.26       23.47     11.50 o 
   9   3  12       24.85       22.63     12.82 o 
  10   3  12        4.53        8.95     11.83 o 
  11   3  12      102.93      111.95     20.40 o 
  -8   4  12        0.01        3.27     12.79 o 
  -7   4  12       25.06       51.70     15.78 o 
  -6   4  12       13.39       18.02     13.91 o 
  -5   4  12       20.81       38.81     13.83 o 
  -4   4  12        3.20       10.19     12.49 o 
  -3   4  12       91.70       76.40     22.63 o 
  -2   4  12       55.86       64.75     35.23 o 
  -1   4  12        0.01       18.71     14.67 o 
   0   4  12       31.78       26.45     12.14 o 
   1   4  12       60.11      104.14     20.44 o 
   2   4  12      126.09      167.34     26.01 o 
   3   4  12       27.51       31.26     15.22 o 
   4   4  12       36.26       27.59     14.12 o 
   5   4  12       38.44       89.85     24.37 o 
   6   4  12        0.55        7.24     13.48 o 
   7   4  12       16.49       26.86     16.20 o 
   8   4  12        0.46       12.01     28.38 o 
  -3   5  12        0.06        5.07     26.28 o 
  -2   5  12        0.89       -3.68     18.32 o 
  -1   5  12        8.94       38.84     19.72 o 
   0   5  12        2.16        1.68     16.74 o 
   1   5  12       33.26       46.53     20.69 o 
   2   5  12       15.65       34.50     16.34 o 
   3   5  12        2.12       24.68     14.89 o 
 -13   1  13        6.51       15.72     13.77 o 
 -12   1  13        0.03       10.90     13.19 o 
 -11   1  13       76.85       64.30     16.03 o 
 -10   1  13        0.54       10.36     10.16 o 
  -9   1  13        0.21        7.68      6.82 o 
  -8   1  13        4.71       16.68      7.08 o 
  -7   1  13        6.08        9.61      5.44 o 
  -6   1  13      179.77      196.81     13.89 o 
  -5   1  13      391.62      418.84     18.01 o 
  -4   1  13        1.11        6.97      4.20 o 
  -3   1  13      107.43      104.16     13.41 o 
  -2   1  13        3.83       10.42      5.52 o 
  -1   1  13      384.37      401.73     26.01 o 
   0   1  13       53.45       56.81      9.36 o 
   1   1  13     1151.34     1227.44     62.78 o 
   2   1  13       45.77       60.21      7.81 o 
   3   1  13      792.17      743.53     51.69 o 
   4   1  13      738.20      779.51     32.62 o 
   5   1  13       25.80       46.77      6.90 o 
   6   1  13       89.29       98.80     13.32 o 
   7   1  13       32.62       32.24      8.66 o 
   8   1  13      181.27      197.17     23.83 o 
   9   1  13       53.82       63.36     15.58 o 
  10   1  13       57.09       69.55     17.56 o 
  11   1  13        3.04       23.59     18.78 o 
  12   1  13        0.13       -9.92     18.24 o 
  13   1  13        1.90       -5.89     18.47 o 
 -12   2  13        0.14       19.95     13.36 o 
 -11   2  13       25.93       15.52     12.85 o 
 -10   2  13       28.26       37.98     17.13 o 
  -9   2  13       25.30       31.58     13.03 o 
  -8   2  13      203.18      190.01     25.63 o 
  -7   2  13        4.11       15.41     14.06 o 
  -6   2  13        0.60        7.33      7.27 o 
  -5   2  13        9.98        7.65      6.15 o 
  -4   2  13       19.07       24.02      7.97 o 
  -3   2  13       23.84       29.27      9.18 o 
  -2   2  13        1.73       11.93      6.77 o 
  -1   2  13       46.82       68.99     10.28 o 
   0   2  13       36.32       49.37      7.55 o 
   1   2  13       79.98       83.23      8.14 o 
   2   2  13      928.27      870.12     25.77 o 
   3   2  13        2.44        0.84      4.75 o 
   4   2  13        0.03        1.29      5.11 o 
   5   2  13      144.35      159.35     18.09 o 
   6   2  13        8.75       17.13      8.12 o 
   7   2  13       18.26       18.29      8.80 o 
   8   2  13        0.81       10.16      9.08 o 
   9   2  13       71.07       82.69     16.03 o 
  10   2  13        0.86       10.67     10.74 o 
  11   2  13       24.94       25.79     15.81 o 
  12   2  13       23.78       36.41     18.21 o 
 -11   3  13        4.43       21.87     15.41 o 
 -10   3  13       16.85        6.27     12.43 o 
  -9   3  13        1.29        8.31     12.18 o 
  -8   3  13        2.64       13.63     11.70 o 
  -7   3  13       18.04       21.83     12.47 o 
  -6   3  13       18.14       21.52     11.58 o 
  -5   3  13       32.43       33.68     13.13 o 
  -4   3  13        5.12        9.46      7.52 o 
  -3   3  13      137.28      144.56     19.91 o 
  -2   3  13        4.92       19.52      8.93 o 
  -1   3  13        1.88       22.52      9.02 o 
   0   3  13      265.90      270.60     21.80 o 
   1   3  13        0.46        0.26     11.21 o 
   2   3  13       45.39       47.11     10.65 o 
   3   3  13       45.09       47.91     11.34 o 
   4   3  13      101.89       95.16     15.40 o 
   5   3  13        1.93        3.09      8.32 o 
   6   3  13        8.74        8.94     11.94 o 
   7   3  13       10.32       25.96     11.45 o 
   8   3  13       35.43       28.90     13.77 o 
   9   3  13        3.05        6.73     11.36 o 
  10   3  13       49.56       96.00     17.79 o 
  11   3  13       10.97       38.49     13.75 o 
  -8   4  13        0.29       17.69     13.80 o 
  -7   4  13        2.31       -9.07     10.78 o 
  -6   4  13       25.37       36.98     14.09 o 
  -5   4  13       35.17       26.68     13.97 o 
  -4   4  13       11.55       15.15     12.59 o 
  -3   4  13        1.14       -0.40     10.36 o 
  -2   4  13        0.07       24.19     26.66 o 
  -1   4  13        1.35        9.05     15.10 o 
   0   4  13       14.89       30.78     12.97 o 
   1   4  13        2.29        7.74     10.83 o 
   2   4  13       26.20       46.55     15.62 o 
   3   4  13        5.08       10.13     11.99 o 
   4   4  13        6.02        9.34     14.36 o 
   5   4  13       42.74       40.75     17.42 o 
   6   4  13        0.18        3.13     12.53 o 
   7   4  13        1.19       10.86     13.21 o 
   8   4  13        0.34        4.64     16.14 o 
  -3   5  13        0.91        7.11     19.43 o 
  -2   5  13        0.42       21.81     21.86 o 
  -1   5  13        2.88       -0.68     19.71 o 
   0   5  13        1.06       36.19     38.09 o 
   1   5  13        0.09       24.46     19.13 o 
   2   5  13        0.00       15.28     16.36 o 
 -13   0  14        0.47       49.14     28.19 o 
 -12   0  14       93.01       78.85     27.04 o 
 -11   0  14       88.73       87.61     22.61 o 
 -10   0  14       12.57       20.64      9.81 o 
  -9   0  14      130.41      137.12     18.63 o 
  -8   0  14      138.63      186.15     20.48 o 
  -7   0  14       29.34       42.51     11.19 o 
  -6   0  14      600.85      581.15     24.68 o 
  -5   0  14      527.56      606.29     25.43 o 
  -4   0  14      481.85      494.65     19.68 o 
  -3   0  14     5453.87     5342.15    346.68 o 
  -2   0  14      201.88      212.67     22.47 o 
  -1   0  14     2877.60     2922.33    119.03 o 
   0   0  14     2627.75     2774.23     49.92 o 
   1   0  14    10597.46    11960.95    159.60 o 
   2   0  14      535.39      540.44     29.71 o 
   3   0  14        8.76       10.69      6.77 o 
   4   0  14      227.36      216.28     17.57 o 
   5   0  14      987.03      999.82     80.18 o 
   6   0  14        2.88       12.38      7.77 o 
   7   0  14      399.13      320.53     45.33 o 
   8   0  14       36.99       67.27     16.69 o 
   9   0  14     1084.74     1046.15     80.56 o 
  10   0  14       52.68       63.23     26.85 o 
  11   0  14      471.95      500.51     77.32 o 
  12   0  14        1.25       -1.52     23.04 o 
  13   0  14       45.97       88.18     37.33 o 
 -13   1  14       16.74       16.87     14.79 o 
 -12   1  14       21.11       28.91     13.46 o 
 -11   1  14       15.96       19.00     11.21 o 
 -10   1  14        7.51       19.11     11.30 o 
  -9   1  14       87.46       85.69     14.56 o 
  -8   1  14      591.43      525.40     31.97 o 
  -7   1  14       30.44       43.54      8.50 o 
  -6   1  14      579.39      604.56     27.10 o 
  -5   1  14     1175.58     1207.34     76.47 o 
  -4   1  14      122.74      169.87     11.51 o 
  -3   1  14      177.91      198.40     18.64 o 
  -2   1  14     1452.25     1463.53     55.33 o 
  -1   1  14      669.17      678.35     31.05 o 
   0   1  14     1017.56      874.66     27.29 o 
   1   1  14      614.72      622.43     30.25 o 
   2   1  14       21.56       37.35      6.54 o 
   3   1  14     7418.77     7686.81    563.75 o 
   4   1  14      261.63      247.60     12.00 o 
   5   1  14      102.44       91.98     10.63 o 
   6   1  14      821.15      781.12     54.57 o 
   7   1  14      343.27      287.27     20.05 o 
   8   1  14      159.85      191.30     34.64 o 
   9   1  14        0.31       22.41     16.88 o 
  10   1  14       22.20       30.29     18.38 o 
  11   1  14      128.06      153.44     34.46 o 
  12   1  14      149.87      194.14     39.33 o 
  13   1  14       97.59       89.37     37.33 o 
 -12   2  14       52.08       62.23     17.80 o 
 -11   2  14      136.41      117.84     22.26 o 
 -10   2  14        4.50        6.99     11.40 o 
  -9   2  14        1.25        6.53      9.87 o 
  -8   2  14      245.01      240.38     28.28 o 
  -7   2  14      153.05      131.29     20.69 o 
  -6   2  14      545.14      482.49     24.14 o 
  -5   2  14        0.17        3.41      5.39 o 
  -4   2  14      136.55      166.75     17.39 o 
  -3   2  14      693.62      661.73     29.49 o 
  -2   2  14      744.20      649.94     39.62 o 
  -1   2  14        3.17        6.28      6.46 o 
   0   2  14      833.73      759.03     22.21 o 
   1   2  14      187.36      184.16     10.33 o 
   2   2  14      290.89      301.18     12.55 o 
   3   2  14        9.06        7.71      6.31 o 
   4   2  14      141.62      148.00     14.53 o 
   5   2  14      206.82      233.60     18.51 o 
   6   2  14      444.96      422.92     28.24 o 
   7   2  14       61.09       61.04     15.99 o 
   8   2  14      335.58      298.42     26.86 o 
   9   2  14      754.29      605.54     51.21 o 
  10   2  14       35.32       43.82     13.93 o 
  11   2  14       31.44       42.25     36.37 o 
  12   2  14       72.91       85.61     27.56 o 
 -11   3  14        0.13       -3.21     15.66 o 
 -10   3  14       41.77       38.10     15.63 o 
  -9   3  14       81.97       70.57     19.89 o 
  -8   3  14       37.25       34.79     12.48 o 
  -7   3  14        0.41        3.62      9.49 o 
  -6   3  14        0.03        1.63      9.20 o 
  -5   3  14      189.74      223.37     33.58 o 
  -4   3  14       28.77       41.06     10.89 o 
  -3   3  14       50.11       69.48     15.05 o 
  -2   3  14      318.67      314.91     26.96 o 
  -1   3  14        0.44        7.00      8.64 o 
   0   3  14     1020.53      930.21     33.11 o 
   1   3  14        0.58        1.99      8.66 o 
   2   3  14       24.32       18.73      9.41 o 
   3   3  14       25.02       34.20     10.19 o 
   4   3  14       30.50       43.02     11.46 o 
   5   3  14        6.87       10.87      9.56 o 
   6   3  14       51.77       52.14     13.21 o 
   7   3  14        0.76       12.43      9.95 o 
   8   3  14        4.97       40.42     15.21 o 
   9   3  14        7.67       33.86     16.78 o 
  10   3  14        1.04       34.09     17.35 o 
  11   3  14       32.97       33.01     14.80 o 
  -8   4  14       31.98       72.00     19.53 o 
  -7   4  14        0.02       -2.43     11.60 o 
  -6   4  14       33.30       50.27     15.41 o 
  -5   4  14       54.47       32.59     14.36 o 
  -4   4  14        8.22       15.39     13.93 o 
  -3   4  14      112.50      154.40     23.84 o 
  -2   4  14      112.48      114.65     40.76 o 
  -1   4  14       17.67        8.35     16.02 o 
   0   4  14      104.68       88.46     19.86 o 
   1   4  14       91.69       78.18     18.55 o 
   2   4  14       29.08       52.51     16.60 o 
   3   4  14        7.71        3.99     11.52 o 
   4   4  14        0.77       11.23     12.80 o 
   5   4  14       33.54       55.86     17.31 o 
   6   4  14        1.42       15.16     13.10 o 
   7   4  14        0.13       -9.70     14.41 o 
   8   4  14        6.27       16.47     13.95 o 
  -2   5  14       23.25       14.19     31.52 o 
  -1   5  14       12.01       31.32     27.90 o 
   0   5  14       21.33       47.99     43.04 o 
   1   5  14       20.81       27.58     21.71 o 
   2   5  14        5.71       24.11     15.84 o 
 -13   1  15        3.90        2.65     13.18 o 
 -12   1  15       11.29       28.06     19.41 o 
 -11   1  15       82.26       86.39     18.98 o 
 -10   1  15        0.02       12.61     10.82 o 
  -9   1  15        5.67        4.10      7.15 o 
  -8   1  15        4.63       12.13      7.71 o 
  -7   1  15      180.22      186.77     18.82 o 
  -6   1  15      127.71      136.85     12.79 o 
  -5   1  15       11.67       16.95      5.58 o 
  -4   1  15       61.42       74.12      8.68 o 
  -3   1  15      139.39      128.36     15.35 o 
  -2   1  15      110.91      169.43     16.18 o 
  -1   1  15      507.26      534.54     22.55 o 
   0   1  15      306.85      311.32     17.09 o 
   1   1  15      304.24      327.24     13.25 o 
   2   1  15       22.06       23.69      5.68 o 
   3   1  15        0.61       15.57      4.82 o 
   4   1  15      321.07      350.62     15.83 o 
   5   1  15        1.01        9.20      5.77 o 
   6   1  15       33.46       37.19      9.49 o 
   7   1  15       20.92       28.48      8.99 o 
   8   1  15       23.20       22.06      8.50 o 
   9   1  15      184.42      200.75     27.48 o 
  10   1  15        0.50       10.12     11.83 o 
  11   1  15       11.73        0.50     17.15 o 
  12   1  15        2.48       45.52     23.70 o 
  13   1  15        0.02       35.02     22.61 o 
 -12   2  15        2.63       -1.01     12.12 o 
 -11   2  15        1.58        8.66     12.20 o 
 -10   2  15       13.31       17.34     12.69 o 
  -9   2  15       14.63       17.30     11.37 o 
  -8   2  15       91.06       74.60     16.43 o 
  -7   2  15        2.59       25.37     10.94 o 
  -6   2  15        0.05        4.32      6.76 o 
  -5   2  15       66.22       76.67     12.57 o 
  -4   2  15       24.93       36.08      9.16 o 
  -3   2  15        0.28       15.79      7.03 o 
  -2   2  15        6.52       25.37      8.73 o 
  -1   2  15        4.04        6.15      6.01 o 
   0   2  15       57.59       72.79      9.37 o 
   1   2  15      535.06      481.49     23.78 o 
   2   2  15      533.53      522.72     22.39 o 
   3   2  15       75.06       59.10      9.01 o 
   4   2  15      522.70      484.23     32.42 o 
   5   2  15       85.95      113.68     13.77 o 
   6   2  15       22.35       33.40      8.82 o 
   7   2  15        7.17        9.78      7.41 o 
   8   2  15       11.35       36.29      9.95 o 
   9   2  15        0.54        7.78      9.94 o 
  10   2  15       23.01       53.92     22.75 o 
  11   2  15       39.18       43.86     22.82 o 
  12   2  15       44.45       46.19     17.82 o 
 -11   3  15        1.96       -0.97     14.05 o 
 -10   3  15       12.81       34.76     15.63 o 
  -9   3  15        5.46        1.37     12.35 o 
  -8   3  15       32.92       26.94     13.30 o 
  -7   3  15        1.72       -1.06     14.21 o 
  -6   3  15        0.27        5.62      9.98 o 
  -5   3  15       27.44       30.04     17.52 o 
  -4   3  15        4.99       15.68      8.69 o 
  -3   3  15        6.02        5.31      8.13 o 
  -2   3  15       16.56       24.76      9.97 o 
  -1   3  15        9.03        5.01      8.78 o 
   0   3  15      147.15      133.92     19.80 o 
   1   3  15       50.36       64.86     14.37 o 
   2   3  15      100.62       95.39     17.82 o 
   3   3  15        3.32        3.37     10.22 o 
   4   3  15       52.78       49.87     12.77 o 
   5   3  15       11.77       14.83      9.31 o 
   6   3  15       86.01       84.84     16.02 o 
   7   3  15        0.44        6.48      9.32 o 
   8   3  15        4.31        9.89     10.00 o 
   9   3  15        1.21        6.49     11.08 o 
  10   3  15       92.03       81.50     15.60 o 
  -8   4  15        7.31       12.41     16.25 o 
  -7   4  15        0.86        1.12     12.62 o 
  -6   4  15       32.09       44.74     17.50 o 
  -5   4  15       50.55       54.79     16.78 o 
  -4   4  15        7.92       12.55     11.68 o 
  -3   4  15       30.62       38.00     16.63 o 
  -2   4  15       83.84      106.27     40.76 o 
  -1   4  15       25.75       31.01     17.76 o 
   0   4  15       29.31       20.59     16.97 o 
   1   4  15       31.53       26.39     14.83 o 
   2   4  15        3.99       24.69     14.35 o 
   3   4  15       14.88       19.12     13.32 o 
   4   4  15        0.01        1.66     21.89 o 
   5   4  15        1.11       -1.88     11.50 o 
   6   4  15        2.88        6.52     14.33 o 
   7   4  15        0.03       20.33     15.13 o 
   8   4  15        0.16        9.39     16.79 o 
  -1   5  15        5.41       27.81     39.42 o 
   0   5  15        4.43       38.09     39.04 o 
   1   5  15        8.03       15.24     36.95 o 
 -12   0  16       17.45       15.05     16.66 o 
 -11   0  16       17.52       -5.41     24.09 o 
 -10   0  16      145.88      171.36     27.93 o 
  -9   0  16       90.55      115.32     18.11 o 
  -8   0  16       67.47       91.90     18.61 o 
  -7   0  16      653.41      623.83     28.01 o 
  -6   0  16        3.06       12.12      6.20 o 
  -5   0  16       32.74       46.78      9.19 o 
  -4   0  16     4961.44     5167.68    260.49 o 
  -3   0  16       23.94       35.43      8.88 o 
  -2   0  16        2.46        6.37      8.28 o 
  -1   0  16      404.24      373.77     33.33 o 
   0   0  16     1171.90     1392.12     38.20 o 
   1   0  16     9417.96    11069.36    115.41 o 
   2   0  16     6494.68     7124.15    181.50 o 
   3   0  16       39.51       67.59     15.33 o 
   4   0  16     1678.30     1699.86    102.75 o 
   5   0  16     1289.21     1227.41    138.65 o 
   6   0  16        7.70       24.28      9.82 o 
   7   0  16      320.33      290.42     39.14 o 
   8   0  16      257.24      207.40     45.71 o 
   9   0  16      156.26      203.40     48.18 o 
  10   0  16      366.24      398.43     67.23 o 
  11   0  16      155.02      225.11     55.04 o 
  12   0  16        9.39       37.90     29.33 o 
  13   0  16      428.05      312.72     62.85 o 
 -13   1  16       21.02        9.79     17.90 o 
 -12   1  16        1.68       20.91     12.84 o 
 -11   1  16        0.04        2.09     11.02 o 
 -10   1  16       83.82      113.64     20.35 o 
  -9   1  16      230.66      223.78     22.47 o 
  -8   1  16       89.42       75.97     13.40 o 
  -7   1  16       47.46       75.89     12.94 o 
  -6   1  16      320.63      307.29     20.70 o 
  -5   1  16      578.45      593.73     32.77 o 
  -4   1  16      283.34      286.29     12.85 o 
  -3   1  16      149.62      188.80     18.06 o 
  -2   1  16     1779.55     1869.47     88.52 o 
  -1   1  16     2926.77     2714.77    101.24 o 
   0   1  16      484.38      483.20     21.58 o 
   1   1  16      117.13      127.35      9.91 o 
   2   1  16      100.56       88.45      9.75 o 
   3   1  16      177.47      191.85     15.06 o 
   4   1  16       88.62      102.99     12.78 o 
   5   1  16      460.32      406.79     28.73 o 
   6   1  16      119.91      140.65     16.06 o 
   7   1  16     1814.15     1628.95    165.54 o 
   8   1  16      301.85      306.39     24.09 o 
   9   1  16      140.65      131.45     21.67 o 
  10   1  16        5.56       29.54     13.39 o 
  11   1  16       58.55      105.84     28.10 o 
  12   1  16       69.71       89.05     31.04 o 
  13   1  16        4.52      -16.05     20.44 o 
 -12   2  16        8.77       23.07     14.54 o 
 -11   2  16       10.17        0.96     16.07 o 
 -10   2  16       16.43       14.75     12.09 o 
  -9   2  16       13.33        0.09      9.34 o 
  -8   2  16       24.64       42.57     12.97 o 
  -7   2  16      515.80      482.89     25.67 o 
  -6   2  16        5.89        6.41      7.59 o 
  -5   2  16        0.17       -2.80      6.02 o 
  -4   2  16      992.11      871.86     70.76 o 
  -3   2  16      121.20      138.89     18.59 o 
  -2   2  16      229.93      235.60     21.91 o 
  -1   2  16      558.01      559.59     26.91 o 
   0   2  16        6.03        4.73      5.98 o 
   1   2  16      490.48      484.73     19.74 o 
   2   2  16        0.72        3.88      4.58 o 
   3   2  16      107.79      142.81     13.52 o 
   4   2  16      355.33      372.18     18.78 o 
   5   2  16      459.27      441.00     26.27 o 
   6   2  16       97.53       89.26     13.08 o 
   7   2  16       79.28       72.38     12.21 o 
   8   2  16        0.19       11.77      8.70 o 
   9   2  16       49.90       51.46     19.85 o 
  10   2  16        6.52        5.96     12.62 o 
  11   2  16       76.52       75.83     21.07 o 
  12   2  16       87.81      121.32     24.14 o 
 -11   3  16        4.30       10.67     14.78 o 
 -10   3  16      141.69       97.96     27.32 o 
  -9   3  16       54.25       28.63     15.02 o 
  -8   3  16        2.26        9.83     11.71 o 
  -7   3  16        2.47       -5.55      9.71 o 
  -6   3  16       63.80       61.05     16.18 o 
  -5   3  16       91.60      113.94     25.74 o 
  -4   3  16       82.23       91.08     15.29 o 
  -3   3  16       26.24       31.53     11.21 o 
  -2   3  16      347.47      356.79     38.40 o 
  -1   3  16      562.91      516.32     29.76 o 
   0   3  16       91.70       96.84     16.89 o 
   1   3  16      104.38      109.95     18.64 o 
   2   3  16      470.71      449.05     29.72 o 
   3   3  16        0.01       12.84      9.50 o 
   4   3  16       36.24       61.74     13.58 o 
   5   3  16       10.13        9.63      9.49 o 
   6   3  16        3.51       -1.97      8.41 o 
   7   3  16      363.22      357.12     31.23 o 
   8   3  16        5.36       10.64     10.71 o 
   9   3  16       55.64       80.27     16.03 o 
  10   3  16       86.13      100.54     17.20 o 
  -8   4  16        4.96        6.61     16.54 o 
  -7   4  16       18.16       42.74     16.57 o 
  -6   4  16        2.70       -3.35     10.78 o 
  -5   4  16        0.70      -12.18     11.61 o 
  -4   4  16       78.88       80.52     17.50 o 
  -3   4  16        2.48       16.71     13.93 o 
  -2   4  16      118.82      156.74     48.95 o 
  -1   4  16       42.81       55.26     30.57 o 
   0   4  16        0.52       22.91     17.07 o 
   1   4  16      100.26      141.38     25.49 o 
   2   4  16        7.15       30.41     13.32 o 
   3   4  16        0.90       21.05     13.10 o 
   4   4  16      135.78      126.82     24.83 o 
   5   4  16        7.13       18.55     13.57 o 
   6   4  16        0.84       -8.77     11.96 o 
   7   4  16        0.01        7.71     17.30 o 
   8   4  16       57.64       44.85     21.58 o 
 -13   1  17       19.84        8.57     15.87 o 
 -12   1  17        3.39        8.30     13.81 o 
 -11   1  17       33.38       28.52     13.51 o 
 -10   1  17       22.07       23.55     11.34 o 
  -9   1  17        7.53        1.31      9.98 o 
  -8   1  17        8.72        6.67      7.11 o 
  -7   1  17        1.42       -0.31      5.91 o 
  -6   1  17        0.18       10.02      6.43 o 
  -5   1  17       53.05       64.01     10.90 o 
  -4   1  17      115.61      131.74     14.15 o 
  -3   1  17       55.52       75.08     12.99 o 
  -2   1  17      522.27      581.61     25.33 o 
  -1   1  17     2879.15     2901.87     54.44 o 
   0   1  17      567.73      554.84     23.62 o 
   1   1  17      928.80      947.03     48.41 o 
   2   1  17      410.33      472.13     37.88 o 
   3   1  17       58.80       83.37     10.24 o 
   4   1  17       77.21       97.38     11.09 o 
   5   1  17       99.28      146.82     25.59 o 
   6   1  17       73.32       74.71     14.82 o 
   7   1  17       17.74       18.61      8.05 o 
   8   1  17      185.35      210.79     25.40 o 
   9   1  17       38.86       63.32     15.88 o 
  10   1  17       20.92       29.78     12.93 o 
  11   1  17      177.02      215.40     48.37 o 
  12   1  17        0.51       17.67     19.59 o 
  13   1  17        0.29        1.47     22.74 o 
 -12   2  17        8.81        5.68     12.87 o 
 -11   2  17        2.12       14.75     12.50 o 
 -10   2  17       13.00       21.67     12.32 o 
  -9   2  17        4.16       13.64     11.39 o 
  -8   2  17       15.16       18.12     11.05 o 
  -7   2  17        1.57        6.76      7.63 o 
  -6   2  17       62.52       47.93     11.83 o 
  -5   2  17       13.69       23.33      9.50 o 
  -4   2  17       55.73       65.89     11.84 o 
  -3   2  17       80.94       80.70     15.11 o 
  -2   2  17        1.19        6.37      6.68 o 
  -1   2  17       11.81       23.31      8.80 o 
   0   2  17       78.01       84.66     16.59 o 
   1   2  17       77.11       82.41     10.79 o 
   2   2  17      124.08      119.64     12.74 o 
   3   2  17       37.64       46.36      8.22 o 
   4   2  17       60.64       54.88     10.16 o 
   5   2  17        1.72        9.63      6.58 o 
   6   2  17       28.16       16.57      8.78 o 
   7   2  17      105.19       86.53     14.02 o 
   8   2  17        8.02       14.34      9.89 o 
   9   2  17       87.90       99.54     17.15 o 
  10   2  17      111.82      128.04     23.93 o 
  11   2  17       14.03       36.59     16.19 o 
  12   2  17        8.43       29.36     17.93 o 
 -10   3  17        0.35       17.40     13.93 o 
  -9   3  17        1.58       15.52     12.28 o 
  -8   3  17        5.59       -8.62     10.25 o 
  -7   3  17       29.69       33.92     14.26 o 
  -6   3  17        5.43       11.31     11.16 o 
  -5   3  17       48.22       37.87     15.64 o 
  -4   3  17        5.93       17.48      9.29 o 
  -3   3  17       43.02       54.72     13.52 o 
  -2   3  17       25.15       32.30     12.04 o 
  -1   3  17        1.84       14.82      9.30 o 
   0   3  17       48.52       60.03     33.23 o 
   1   3  17        3.52       26.65     14.23 o 
   2   3  17       27.39       41.74     11.77 o 
   3   3  17       72.93       79.56     22.14 o 
   4   3  17       48.64       47.06     14.43 o 
   5   3  17        9.03        6.76      9.35 o 
   6   3  17       12.61       30.63     10.26 o 
   7   3  17        0.10       15.23     10.67 o 
   8   3  17       55.20       38.79     14.14 o 
   9   3  17        2.07       -6.71     10.89 o 
  10   3  17        0.31       14.99     13.40 o 
  -8   4  17        5.70       -9.92     13.89 o 
  -7   4  17       10.26       18.07     15.01 o 
  -6   4  17        7.76        7.12     12.59 o 
  -5   4  17        0.21        0.88     11.66 o 
  -4   4  17        0.00        8.13     12.42 o 
  -3   4  17       30.19       16.62     11.39 o 
  -2   4  17        9.02       20.57     29.14 o 
  -1   4  17       20.06       28.83     17.93 o 
   0   4  17       89.90      144.95     35.23 o 
   1   4  17       58.13       49.71     20.95 o 
   2   4  17        9.91       11.55     20.22 o 
   3   4  17       19.20       15.44     13.32 o 
   4   4  17        0.15       14.54     14.27 o 
   5   4  17       15.85       30.90     16.37 o 
   6   4  17        0.38        6.15     14.21 o 
   7   4  17        3.43       16.38     14.62 o 
 -12   0  18       10.60        6.86     20.95 o 
 -11   0  18      247.66      276.73     54.47 o 
 -10   0  18        6.56       -1.22     16.85 o 
  -9   0  18       83.13      133.64     25.46 o 
  -8   0  18      841.69      751.66     72.09 o 
  -7   0  18        3.57       15.35      7.71 o 
  -6   0  18      258.53      247.94     18.78 o 
  -5   0  18       18.69       35.09      8.53 o 
  -4   0  18     1719.24     1650.29     58.04 o 
  -3   0  18        0.34       -1.39      8.38 o 
  -2   0  18      411.70      420.26     22.87 o 
  -1   0  18     2135.54     2135.14    218.07 o 
   0   0  18      346.04      473.15     23.84 o 
   1   0  18       10.07        7.27      6.38 o 
   2   0  18        9.79        4.42      5.85 o 
   3   0  18     1618.05     1683.22    121.41 o 
   4   0  18        5.70       21.56      9.33 o 
   5   0  18     1453.46     1486.75     56.66 o 
   6   0  18      261.93      287.57     59.14 o 
   7   0  18       25.25       17.77     10.70 o 
   8   0  18       13.75       19.43     20.57 o 
   9   0  18       35.02       18.85     18.28 o 
  10   0  18       57.69       99.80     35.80 o 
  11   0  18       25.27       12.95     21.90 o 
  12   0  18      259.92      237.11     54.85 o 
  13   0  18      198.36      254.25     60.18 o 
 -13   1  18        9.55       10.76     15.72 o 
 -12   1  18        0.27       29.28     19.44 o 
 -11   1  18       27.09       38.12     13.81 o 
 -10   1  18        6.25       12.22     15.36 o 
  -9   1  18      243.66      251.00     24.09 o 
  -8   1  18       12.98       10.96      7.87 o 
  -7   1  18        5.59       20.68      7.87 o 
  -6   1  18     2186.98     1968.35     46.48 o 
  -5   1  18      219.41      213.77     18.49 o 
  -4   1  18        2.75       13.36      5.92 o 
  -3   1  18      667.72      670.64     28.60 o 
  -2   1  18      324.74      307.69     27.50 o 
  -1   1  18      270.38      283.39     17.86 o 
   0   1  18      332.06      316.95     18.44 o 
   1   1  18       75.20       94.41      9.84 o 
   2   1  18      362.97      341.52     17.99 o 
   3   1  18     1234.26     1164.66     50.69 o 
   4   1  18       19.77       13.56      5.92 o 
   5   1  18      137.44      143.19     19.31 o 
   6   1  18      194.89      211.60     23.32 o 
   7   1  18       21.28       27.94     10.44 o 
   8   1  18        6.62       11.03      9.88 o 
   9   1  18      368.92      406.56     35.70 o 
  10   1  18        9.80       36.87     13.33 o 
  11   1  18      201.09      292.21     69.99 o 
  12   1  18        4.22       45.14     21.12 o 
 -12   2  18       75.61       98.49     20.94 o 
 -11   2  18       67.24       76.02     19.15 o 
 -10   2  18        0.05       12.64     10.93 o 
  -9   2  18       60.65       78.31     19.00 o 
  -8   2  18      151.13      177.05     25.22 o 
  -7   2  18       71.70       73.94     14.03 o 
  -6   2  18        3.07        2.30      6.86 o 
  -5   2  18      385.24      348.75     25.65 o 
  -4   2  18      249.50      249.89     20.15 o 
  -3   2  18     2048.82     1866.37     52.48 o 
  -2   2  18       59.42       70.23     14.13 o 
  -1   2  18        8.74       26.00      8.81 o 
   0   2  18     1118.27     1022.65     36.67 o 
   1   2  18       11.52       13.55      7.53 o 
   2   2  18       53.88       67.07      9.91 o 
   3   2  18      329.30      340.60     24.60 o 
   4   2  18      135.29      139.48     14.57 o 
   5   2  18      879.42      833.81     42.93 o 
   6   2  18       66.70       56.94     12.23 o 
   7   2  18      198.86      229.32     23.84 o 
   8   2  18       82.32      127.55     27.38 o 
   9   2  18      258.48      276.34     27.77 o 
  10   2  18        1.07        4.85     13.26 o 
  11   2  18      128.28      104.26     36.33 o 
  12   2  18        2.17       16.48     20.31 o 
 -10   3  18        7.89       16.74     15.31 o 
  -9   3  18       55.01       45.65     24.48 o 
  -8   3  18       21.73       19.99     14.77 o 
  -7   3  18        2.30       17.42     12.47 o 
  -6   3  18      161.26      164.61     24.43 o 
  -5   3  18       23.16       13.28     10.81 o 
  -4   3  18       59.41       55.65     13.03 o 
  -3   3  18      415.64      425.18     29.86 o 
  -2   3  18       45.04       64.46     14.82 o 
  -1   3  18      403.70      394.80     26.81 o 
   0   3  18        5.39        4.79     11.58 o 
   1   3  18       61.80       67.78     20.23 o 
   2   3  18      369.20      384.83     42.05 o 
   3   3  18      155.98      158.23     24.29 o 
   4   3  18        0.02        3.91      9.56 o 
   5   3  18       50.67       36.13     13.82 o 
   6   3  18      187.43      205.29     24.37 o 
   7   3  18        2.33       19.14     13.72 o 
   8   3  18       32.72       44.50     13.65 o 
   9   3  18      183.10      132.28     20.86 o 
  10   3  18       11.30       38.76     14.30 o 
  -7   4  18        5.27       20.24     14.97 o 
  -6   4  18        1.14       22.70     13.16 o 
  -5   4  18       22.07       19.80     16.13 o 
  -4   4  18       11.40       30.02     14.24 o 
  -3   4  18       80.99       76.19     17.76 o 
  -2   4  18       23.12       42.21     20.98 o 
  -1   4  18       47.32       66.41     22.69 o 
   0   4  18      104.80      125.71     32.09 o 
   1   4  18        1.80        3.06     15.11 o 
   2   4  18       17.91       20.80     13.98 o 
   3   4  18      127.46      128.56     23.70 o 
   4   4  18        0.03       10.46     12.10 o 
   5   4  18       90.28      102.44     22.01 o 
   6   4  18        4.42       24.73     14.72 o 
   7   4  18       58.78       46.31     19.55 o 
 -13   1  19        5.24      -11.85     35.33 o 
 -12   1  19        8.10       26.01     18.04 o 
 -11   1  19        4.08       31.12     18.36 o 
 -10   1  19        4.55       16.78     10.13 o 
  -9   1  19        0.74        2.00      9.48 o 
  -8   1  19        0.65       13.46      7.80 o 
  -7   1  19       27.44       31.57      9.14 o 
  -6   1  19        1.37       21.28      8.09 o 
  -5   1  19       55.17       48.30     11.50 o 
  -4   1  19      145.09      181.10     16.89 o 
  -3   1  19        8.53       17.12      7.33 o 
  -2   1  19      417.00      457.04     23.51 o 
  -1   1  19        2.20        8.65      5.92 o 
   0   1  19      408.57      388.94     21.09 o 
   1   1  19      154.51      174.48     12.15 o 
   2   1  19      102.59      116.74     16.46 o 
   3   1  19       38.38       59.62      9.71 o 
   4   1  19       66.65       79.68     11.66 o 
   5   1  19        5.61        2.83      7.23 o 
   6   1  19       24.94       30.12     10.73 o 
   7   1  19       18.59       18.19     10.03 o 
   8   1  19      199.25      240.96     27.32 o 
   9   1  19      186.35      185.32     36.36 o 
  10   1  19      196.19      160.20     33.06 o 
  11   1  19      155.59      182.19     36.76 o 
  12   1  19       14.18       -2.98     16.89 o 
 -12   2  19        0.49       -3.39     13.12 o 
 -11   2  19        0.36       17.37     13.48 o 
 -10   2  19        0.13        7.60     11.16 o 
  -9   2  19        9.16       13.14     11.65 o 
  -8   2  19       53.89       56.28     15.61 o 
  -7   2  19       30.24       25.27      9.67 o 
  -6   2  19       39.78       23.26      9.66 o 
  -5   2  19      127.99      142.16     24.40 o 
  -4   2  19       98.68      102.24     14.55 o 
  -3   2  19       21.63       26.36      9.74 o 
  -2   2  19      237.09      270.21     25.13 o 
  -1   2  19       12.34       16.35      7.84 o 
   0   2  19       41.88       55.62     11.65 o 
   1   2  19       52.58       47.19     16.57 o 
   2   2  19       21.08       24.89      8.72 o 
   3   2  19      186.61      190.67     28.36 o 
   4   2  19       21.90       39.98     14.09 o 
   5   2  19        0.96       -0.69      6.66 o 
   6   2  19      146.93      151.21     19.52 o 
   7   2  19       17.49       27.43     10.66 o 
   8   2  19      120.20      139.96     24.52 o 
   9   2  19        0.87       13.59     10.64 o 
  10   2  19        4.69        1.13     14.29 o 
  11   2  19       23.33       34.55     16.21 o 
 -10   3  19        0.06       23.41     15.71 o 
  -9   3  19        6.94        2.77     12.62 o 
  -8   3  19        0.74       23.08     13.49 o 
  -7   3  19        0.00        0.08     10.97 o 
  -6   3  19        0.16        5.72     11.85 o 
  -5   3  19       62.43       80.95     23.25 o 
  -4   3  19        1.49        6.28      7.71 o 
  -3   3  19      103.43      127.23     23.30 o 
  -2   3  19      157.46      184.10     23.92 o 
  -1   3  19       32.25       40.48     13.21 o 
   0   3  19       37.25       53.37     18.65 o 
   1   3  19      140.49      127.08     25.92 o 
   2   3  19        2.16       39.81     17.16 o 
   3   3  19       22.16       34.34     12.36 o 
   4   3  19       10.45       13.87     11.80 o 
   5   3  19       30.61       37.24     14.26 o 
   6   3  19       25.10       18.15     11.08 o 
   7   3  19      118.58      118.38     19.12 o 
   8   3  19       12.47       23.32     11.47 o 
   9   3  19        0.32        2.95     11.56 o 
  10   3  19        1.76        3.12     15.58 o 
  -7   4  19        4.48       -8.03     14.78 o 
  -6   4  19        5.44       -2.36     17.09 o 
  -5   4  19        3.70        8.80     16.07 o 
  -4   4  19        3.31        2.83     12.17 o 
  -3   4  19       17.40       39.72     22.20 o 
  -2   4  19        0.01       22.93     17.63 o 
  -1   4  19        8.01       10.75     15.32 o 
   0   4  19       45.38       48.79     21.64 o 
   1   4  19       12.94       28.29     18.66 o 
   2   4  19        0.00        3.39     15.03 o 
   3   4  19      107.81       98.50     21.95 o 
   4   4  19        0.33        3.92     11.74 o 
   5   4  19        2.47        9.39     13.52 o 
   6   4  19       20.43       20.84     15.45 o 
   7   4  19        2.02        3.47     15.22 o 
 -12   0  20       21.45       28.19     25.33 o 
 -11   0  20       33.85       30.09     24.76 o 
 -10   0  20        0.21       25.52     21.52 o 
  -9   0  20       58.48       78.88     19.93 o 
  -8   0  20      782.60      743.45     50.95 o 
  -7   0  20      144.40      141.24     23.07 o 
  -6   0  20      117.28      144.04     16.83 o 
  -5   0  20      481.55      441.04     21.38 o 
  -4   0  20      929.36      833.12     41.23 o 
  -3   0  20       63.66       67.33     13.64 o 
  -2   0  20     1165.14     1224.37    113.22 o 
  -1   0  20       95.85      104.23     15.05 o 
   0   0  20        2.26       14.94      6.43 o 
   1   0  20     2268.58     2310.93     56.43 o 
   2   0  20      318.42      308.97     53.33 o 
   3   0  20      160.03      202.05     38.95 o 
   4   0  20      575.20      603.47     56.09 o 
   5   0  20      121.88      192.14     24.24 o 
   6   0  20     1731.56     1631.73     57.21 o 
   7   0  20     2671.72     2505.20    115.99 o 
   8   0  20      401.59      406.23     49.14 o 
   9   0  20        4.79        8.38     20.76 o 
  10   0  20       66.49       54.85     30.28 o 
  11   0  20       34.18       91.42     39.42 o 
  12   0  20      139.53      153.89     45.71 o 
 -13   1  20       46.46       42.31     35.04 o 
 -12   1  20        2.38       15.12     16.09 o 
 -11   1  20       24.63       34.47     23.52 o 
 -10   1  20      183.34      190.70     22.77 o 
  -9   1  20        3.39        7.98      8.26 o 
  -8   1  20        8.11        5.24      7.79 o 
  -7   1  20      494.96      451.90     24.17 o 
  -6   1  20      204.97      224.47     20.34 o 
  -5   1  20      105.78      124.60     15.42 o 
  -4   1  20       50.11       74.05     11.81 o 
  -3   1  20      152.81      196.08     20.27 o 
  -2   1  20      249.92      264.95     18.53 o 
  -1   1  20       10.20       21.31      7.73 o 
   0   1  20      254.40      288.27     19.70 o 
   1   1  20     1176.28     1159.92     48.33 o 
   2   1  20     1297.20     1305.45     42.03 o 
   3   1  20      614.02      582.36     34.13 o 
   4   1  20        2.67        3.26      5.31 o 
   5   1  20      349.51      347.81     22.71 o 
   6   1  20      273.85      304.89     27.29 o 
   7   1  20       52.73      100.51     17.94 o 
   8   1  20       41.68       51.90     16.77 o 
   9   1  20      369.80      359.40     34.62 o 
  10   1  20      179.61      258.25     42.07 o 
  11   1  20       42.83       29.37     20.11 o 
  12   1  20        1.28      -15.55     17.30 o 
 -12   2  20        2.41       38.30     16.71 o 
 -11   2  20       54.10       45.02     16.08 o 
 -10   2  20       19.99       23.30     13.75 o 
  -9   2  20        2.93        9.76     10.61 o 
  -8   2  20      302.07      338.47     34.73 o 
  -7   2  20       17.22       13.60      9.21 o 
  -6   2  20        0.31        5.47      7.55 o 
  -5   2  20      641.24      568.97     32.17 o 
  -4   2  20       67.45       81.28     15.70 o 
  -3   2  20       68.80       83.57     15.86 o 
  -2   2  20        7.63        5.35      7.30 o 
  -1   2  20      806.52      665.14     31.30 o 
   0   2  20      170.87      154.58     19.19 o 
   1   2  20      108.37      127.66     17.19 o 
   2   2  20        5.45        1.82      9.81 o 
   3   2  20        1.97       -0.58      8.67 o 
   4   2  20      590.70      514.09     37.50 o 
   5   2  20       23.78       29.43     11.17 o 
   6   2  20       80.71       82.00     14.83 o 
   7   2  20      516.01      519.78     44.23 o 
   8   2  20       83.47       99.33     18.89 o 
   9   2  20     1140.52     1039.35    101.87 o 
  10   2  20        0.45       15.24     15.24 o 
  11   2  20       43.57       36.98     22.41 o 
 -10   3  20       85.35      125.22     26.01 o 
  -9   3  20        3.20        4.41     20.70 o 
  -8   3  20       28.41       38.94     15.52 o 
  -7   3  20      119.95      115.98     21.36 o 
  -6   3  20       16.68       18.15     13.04 o 
  -5   3  20      167.00      200.10     22.76 o 
  -4   3  20        1.91        3.14      8.80 o 
  -3   3  20        3.56       18.66      9.17 o 
  -2   3  20      108.86      125.91     20.29 o 
  -1   3  20        0.39        7.52      8.83 o 
   0   3  20        9.25       24.96     15.07 o 
   1   3  20     1036.97     1054.46     83.42 o 
   2   3  20      123.19      136.17     41.42 o 
   3   3  20      149.44      179.59     32.46 o 
   4   3  20        9.00       12.91     10.82 o 
   5   3  20      192.81      176.07     26.15 o 
   6   3  20       23.22       43.89     15.58 o 
   7   3  20      141.17      144.14     21.21 o 
   8   3  20       15.57       17.45     11.75 o 
   9   3  20       10.48       15.16     15.41 o 
  10   3  20       76.01       79.70     23.15 o 
  -7   4  20       19.39       27.81     17.68 o 
  -6   4  20        9.45       21.64     14.57 o 
  -5   4  20       12.33        4.12     13.64 o 
  -4   4  20       86.49       66.87     18.03 o 
  -3   4  20        8.23        1.90     15.66 o 
  -2   4  20        0.02      -13.88     16.38 o 
  -1   4  20       16.92       40.33     19.49 o 
   0   4  20        0.02       14.24     24.00 o 
   1   4  20      119.00      129.16     29.20 o 
   2   4  20        1.92       16.37     17.59 o 
   3   4  20        8.94       49.99     22.00 o 
   4   4  20       69.31       65.49     19.27 o 
   5   4  20       15.34       16.53     13.95 o 
   6   4  20        0.63        4.01     15.47 o 
   7   4  20       75.46       62.98     20.28 o 
 -12   1  21        6.15       22.00     30.57 o 
 -11   1  21       15.38        2.59     27.71 o 
 -10   1  21       15.35       22.75     12.41 o 
  -9   1  21       17.73       27.32     10.25 o 
  -8   1  21        0.33        4.84      7.07 o 
  -7   1  21      196.25      194.14     20.25 o 
  -6   1  21        4.31       14.60      7.50 o 
  -5   1  21       70.63       67.44     11.82 o 
  -4   1  21       31.56       40.94      9.48 o 
  -3   1  21      508.16      517.77     26.64 o 
  -2   1  21      271.91      282.05     20.56 o 
  -1   1  21      184.84      181.10     18.98 o 
   0   1  21       90.21       98.24     14.50 o 
   1   1  21      515.72      529.24     25.32 o 
   2   1  21       28.16       27.09      7.15 o 
   3   1  21      159.12      180.17     15.37 o 
   4   1  21      281.19      286.04     21.19 o 
   5   1  21       43.62       48.27     18.16 o 
   6   1  21       13.23       13.77      9.11 o 
   7   1  21     1512.76     1325.86    108.84 o 
   8   1  21        0.06        1.46      9.84 o 
   9   1  21        0.12        6.15     10.97 o 
  10   1  21       51.80       46.06     22.08 o 
  11   1  21       12.15       10.69     17.30 o 
  12   1  21       30.73       26.17     20.63 o 
 -11   2  21        3.33        8.48     11.80 o 
 -10   2  21       18.34       11.33     13.66 o 
  -9   2  21       11.42       12.57     12.65 o 
  -8   2  21       43.40       56.77     14.58 o 
  -7   2  21        2.60        4.92      9.15 o 
  -6   2  21       16.22       22.00      9.43 o 
  -5   2  21       43.63       39.64     10.32 o 
  -4   2  21       21.10       21.76     10.01 o 
  -3   2  21       67.03       78.62     15.28 o 
  -2   2  21        4.26        1.96      7.28 o 
  -1   2  21      313.18      291.54     25.53 o 
   0   2  21        8.45       11.38      7.52 o 
   1   2  21        0.00        1.56      6.72 o 
   2   2  21        8.33       18.26     13.71 o 
   3   2  21        1.10        1.90      9.01 o 
   4   2  21      101.14      128.22     24.97 o 
   5   2  21        4.77       -5.64      9.84 o 
   6   2  21       36.44       49.47     19.28 o 
   7   2  21        1.21       -1.06     13.31 o 
   8   2  21        8.46       25.19     14.94 o 
   9   2  21        0.06       26.66     17.96 o 
  10   2  21        0.63      -14.80     12.85 o 
  11   2  21        0.65       22.23     15.73 o 
 -10   3  21        2.07       19.30     16.71 o 
  -9   3  21        1.47       10.13     12.54 o 
  -8   3  21        7.38       11.55     12.81 o 
  -7   3  21        5.75       22.60     13.44 o 
  -6   3  21       11.38       41.32     13.27 o 
  -5   3  21        9.66       21.43     10.62 o 
  -4   3  21       45.63       49.03     12.66 o 
  -3   3  21       66.07       56.58     13.59 o 
  -2   3  21        7.85       16.96     10.82 o 
  -1   3  21       12.20        9.21     18.69 o 
   0   3  21        0.92       20.31     13.52 o 
   1   3  21       17.25       26.52     16.29 o 
   2   3  21       17.05       18.04     14.69 o 
   3   3  21        0.72        9.14     20.28 o 
   4   3  21       60.45       64.12     20.44 o 
   5   3  21        7.77       14.99     11.66 o 
   6   3  21       46.16       32.51     13.35 o 
   7   3  21      112.87      128.29     30.46 o 
   8   3  21        2.34       18.90     14.09 o 
   9   3  21        4.84       16.22     14.57 o 
  -7   4  21        4.16        1.84     15.95 o 
  -6   4  21        0.01        9.76     14.69 o 
  -5   4  21       11.53        6.97     14.88 o 
  -4   4  21       13.65       21.41     14.26 o 
  -3   4  21        0.29       25.52     29.33 o 
  -2   4  21       17.49       30.73     20.08 o 
  -1   4  21       20.25       58.47     22.74 o 
   0   4  21       39.14       51.80     22.29 o 
   1   4  21        0.11       22.79     18.73 o 
   2   4  21       47.17       60.64     23.97 o 
   3   4  21       17.61       26.36     19.58 o 
   4   4  21        0.39       -0.19     16.61 o 
   5   4  21       49.35       51.83     22.09 o 
   6   4  21        0.22       21.44     18.35 o 
 -12   0  22       25.33       86.27     32.95 o 
 -11   0  22       13.55        0.95     20.95 o 
 -10   0  22        1.18       26.66     20.38 o 
  -9   0  22      950.91      876.27     75.61 o 
  -8   0  22        0.89        7.43     14.86 o 
  -7   0  22       45.49       41.90     22.47 o 
  -6   0  22      340.57      370.95     28.33 o 
  -5   0  22      462.64      425.64     29.04 o 
  -4   0  22      894.96      815.03     35.44 o 
  -3   0  22      108.21      127.82     18.25 o 
  -2   0  22      265.00      264.96     20.51 o 
  -1   0  22       66.03       60.53     12.68 o 
   0   0  22     3079.96     3111.62    162.36 o 
   1   0  22      777.25      796.28     34.98 o 
   2   0  22        4.39       16.31      8.56 o 
   3   0  22     2292.63     2274.64    139.41 o 
   4   0  22      681.69      660.25     36.66 o 
   5   0  22     3046.03     2964.97    141.03 o 
   6   0  22      610.03      590.90     36.25 o 
   7   0  22      544.96      549.05     53.71 o 
   8   0  22      114.31      218.26     51.04 o 
   9   0  22        9.38       37.52     23.43 o 
  10   0  22       89.08       72.37     33.52 o 
  11   0  22       64.12      178.26     51.61 o 
  12   0  22        8.09      -10.09     23.62 o 
 -12   1  22       30.73       50.45     21.52 o 
 -11   1  22       79.98       75.07     25.60 o 
 -10   1  22       56.20       77.54     18.49 o 
  -9   1  22        2.28        5.84      8.81 o 
  -8   1  22      142.14      128.78     17.51 o 
  -7   1  22      377.01      363.91     23.69 o 
  -6   1  22      349.62      318.49     21.55 o 
  -5   1  22        0.64       -3.53      5.47 o 
  -4   1  22      505.34      452.85     22.10 o 
  -3   1  22     1356.18     1377.43     74.49 o 
  -2   1  22        5.43       11.49      6.94 o 
  -1   1  22      386.81      381.87     25.18 o 
   0   1  22      321.43      299.34     20.59 o 
   1   1  22      107.68      124.30     18.48 o 
   2   1  22      938.21      928.33     42.77 o 
   3   1  22        2.73        2.21      5.20 o 
   4   1  22      144.91      156.90     19.40 o 
   5   1  22     3301.43     3181.84    106.85 o 
   6   1  22        0.28       10.71      8.84 o 
   7   1  22      808.43      830.21     44.72 o 
   8   1  22       38.50       17.32     10.89 o 
   9   1  22      244.73      264.00     30.64 o 
  10   1  22       43.67       91.44     24.27 o 
  11   1  22        9.97        4.04     21.04 o 
  12   1  22       18.52       14.60     24.28 o 
 -11   2  22        0.88        0.65     16.50 o 
 -10   2  22        0.00       11.48     11.33 o 
  -9   2  22      128.46      116.30     21.38 o 
  -8   2  22       26.09       16.13     11.61 o 
  -7   2  22        0.04        4.41      8.46 o 
  -6   2  22       95.48      119.37     17.44 o 
  -5   2  22       65.71       68.77     12.99 o 
  -4   2  22       13.63        8.84      8.27 o 
  -3   2  22       17.19       31.86     10.71 o 
  -2   2  22       11.76       19.04      9.80 o 
  -1   2  22     2589.63     2460.95     74.61 o 
   0   2  22     1135.08      967.98     48.68 o 
   1   2  22       78.21       99.19     16.40 o 
   2   2  22      159.82      173.30     28.28 o 
   3   2  22      512.89      477.32     36.79 o 
   4   2  22       74.92       72.16     19.31 o 
   5   2  22      161.60      123.56     23.97 o 
   6   2  22       94.49       90.25     23.09 o 
   7   2  22       34.36       48.24     18.22 o 
   8   2  22      296.71      368.99     45.58 o 
   9   2  22       60.91       80.48     35.00 o 
  10   2  22       21.05       11.78     31.28 o 
  11   2  22      224.10      245.29     34.37 o 
 -10   3  22       33.77       58.59     21.50 o 
  -9   3  22        5.39        1.20     13.51 o 
  -8   3  22        2.56       -6.82     10.94 o 
  -7   3  22       17.35       42.93     15.48 o 
  -6   3  22       18.94       21.49     14.44 o 
  -5   3  22        8.86       -2.93      9.31 o 
  -4   3  22        6.41       25.50     10.83 o 
  -3   3  22       70.71       85.72     17.30 o 
  -2   3  22      122.31      142.57     20.92 o 
  -1   3  22       81.33       93.21     17.86 o 
   0   3  22        9.13       42.21     18.20 o 
   1   3  22       13.96       15.14     13.27 o 
   2   3  22      124.79      174.68     31.33 o 
   3   3  22        1.01       15.27     13.95 o 
   4   3  22        1.77       -8.43     13.54 o 
   5   3  22      179.18      257.08     62.47 o 
   6   3  22       64.62       59.78     23.61 o 
   7   3  22      126.77      123.32     24.32 o 
   8   3  22        4.22       20.57     14.61 o 
   9   3  22       10.98       24.60     20.15 o 
  -6   4  22        2.43       11.05     16.93 o 
  -5   4  22       16.17       24.79     19.71 o 
  -4   4  22       20.16       46.06     15.93 o 
  -3   4  22        0.05      -32.95     24.76 o 
  -2   4  22        0.49       23.04     18.17 o 
  -1   4  22        6.09       26.02     19.46 o 
   0   4  22       30.82       44.76     22.29 o 
   1   4  22        2.28        2.07     15.86 o 
   2   4  22       45.94       53.09     22.99 o 
   3   4  22       41.22       79.20     24.64 o 
   4   4  22        6.51       26.91     18.25 o 
   5   4  22       63.22       60.81     22.52 o 
   6   4  22        0.90        7.73     16.05 o 
 -12   1  23        4.53       37.71     28.57 o 
 -11   1  23        2.59       11.72     17.30 o 
 -10   1  23       22.22       25.88     13.98 o 
  -9   1  23        0.02        9.59     11.14 o 
  -8   1  23       12.82        3.49      7.57 o 
  -7   1  23      130.91      143.79     18.37 o 
  -6   1  23      118.89      146.65     17.72 o 
  -5   1  23        1.42       -4.77      5.40 o 
  -4   1  23       83.09       81.07     15.61 o 
  -3   1  23     1176.13     1015.86     38.47 o 
  -2   1  23        6.39       12.50      7.80 o 
  -1   1  23       32.04       55.98     12.09 o 
   0   1  23      118.41      160.43     18.88 o 
   1   1  23        7.38       24.76      7.99 o 
   2   1  23        6.01        7.46      5.50 o 
   3   1  23      387.32      335.19     22.62 o 
   4   1  23       10.94       23.42      7.69 o 
   5   1  23      378.54      383.60     27.20 o 
   6   1  23       83.64      109.79     17.41 o 
   7   1  23        6.77       13.44     10.42 o 
   8   1  23       73.95       76.42     33.12 o 
   9   1  23      112.29      133.80     21.99 o 
  10   1  23       16.50       29.09     22.47 o 
  11   1  23        0.06       20.58     19.02 o 
  12   1  23       14.38        7.91     23.43 o 
 -11   2  23        0.01        9.04     13.09 o 
 -10   2  23        1.19       24.71     13.42 o 
  -9   2  23        4.02       16.42     13.35 o 
  -8   2  23        2.73       11.87     11.41 o 
  -7   2  23        0.32       -1.13      8.03 o 
  -6   2  23       43.44       32.63     10.62 o 
  -5   2  23       10.31       17.54      8.01 o 
  -4   2  23       13.25       17.23      9.68 o 
  -3   2  23        0.04        4.42      7.54 o 
  -2   2  23       52.62       55.73     13.57 o 
  -1   2  23       27.85       28.82     10.18 o 
   0   2  23       15.58       28.59      9.61 o 
   1   2  23       28.99       29.42     10.36 o 
   2   2  23      148.94      152.66     27.04 o 
   3   2  23       24.83       15.61     19.43 o 
   4   2  23       96.62       84.30     40.09 o 
   5   2  23       52.94       61.33     22.19 o 
   6   2  23        4.16       21.88     14.83 o 
   7   2  23        7.55        4.81     12.08 o 
   8   2  23       63.38       72.36     22.96 o 
   9   2  23        0.73       10.78     14.29 o 
  10   2  23        2.23        8.84     13.03 o 
  11   2  23        0.14       18.92     18.87 o 
  -9   3  23        1.41       24.89     16.39 o 
  -8   3  23        0.51       -3.15     12.43 o 
  -7   3  23        0.03      -10.05     10.88 o 
  -6   3  23       23.49       17.62     12.49 o 
  -5   3  23       20.54       31.23     11.37 o 
  -4   3  23        2.94       20.16     10.74 o 
  -3   3  23      148.02      167.34     25.47 o 
  -2   3  23        9.80        5.04     10.01 o 
  -1   3  23       22.10       23.89     11.73 o 
   0   3  23      320.12      350.22     65.52 o 
   1   3  23        4.76       19.98     26.57 o 
   2   3  23        1.25       11.75     12.72 o 
   3   3  23       27.87       36.13     17.56 o 
   4   3  23       13.99        4.57     14.55 o 
   5   3  23        0.00        1.97     13.83 o 
   6   3  23       50.23       43.33     21.64 o 
   7   3  23       28.70       34.18     24.47 o 
   8   3  23       41.11       35.42     31.14 o 
   9   3  23       86.37      100.62     30.38 o 
  -6   4  23       13.70        7.25     15.94 o 
  -5   4  23        0.41       31.48     19.00 o 
  -4   4  23        7.09       26.37     14.41 o 
  -3   4  23        4.78       54.47     34.47 o 
  -2   4  23        5.50       17.47     18.67 o 
  -1   4  23        2.34        3.61     27.14 o 
   0   4  23       44.73       65.57     24.54 o 
   1   4  23        2.96       10.63     18.00 o 
   2   4  23        2.02       17.66     17.56 o 
   3   4  23        2.52        3.24     16.16 o 
   4   4  23       10.40       42.67     20.72 o 
   5   4  23       35.76       45.16     22.40 o 
   6   4  23        0.49       14.33     21.27 o 
 -12   0  24        0.14        1.90     20.57 o 
 -11   0  24        1.52      -15.24     17.33 o 
 -10   0  24       99.80      101.70     36.00 o 
  -9   0  24      241.20      253.11     52.95 o 
  -8   0  24       57.23       49.52     29.90 o 
  -7   0  24        2.09        7.05     13.90 o 
  -6   0  24       21.05       32.19     18.66 o 
  -5   0  24     3741.68     3892.45    141.51 o 
  -4   0  24       24.72       17.67      9.29 o 
  -3   0  24      110.64      136.15     19.58 o 
  -2   0  24     1321.26     1304.40     78.56 o 
  -1   0  24      806.54      862.95     36.91 o 
   0   0  24      314.55      295.73     22.69 o 
   1   0  24      367.64      385.17     26.03 o 
   2   0  24      199.20      216.01     24.57 o 
   3   0  24     1997.47     1947.71    180.07 o 
   4   0  24      957.41      928.77    100.08 o 
   5   0  24     2371.80     2229.68     69.24 o 
   6   0  24      104.40      119.10     23.14 o 
   7   0  24     2405.52     2330.37    114.84 o 
   8   0  24      116.20      132.36     38.09 o 
   9   0  24        4.28       -5.14     22.28 o 
  10   0  24        4.13       54.66     31.04 o 
  11   0  24       63.89       48.76     28.19 o 
  12   0  24       71.29      107.61     38.47 o 
 -12   1  24        3.10      -13.14     19.62 o 
 -11   1  24      206.65      198.64     53.14 o 
 -10   1  24       36.10       45.45     15.70 o 
  -9   1  24        0.91        2.61     11.76 o 
  -8   1  24      103.72      148.56     22.78 o 
  -7   1  24       88.48      108.33     16.46 o 
  -6   1  24        8.11        9.35      7.76 o 
  -5   1  24       28.80       28.92      9.34 o 
  -4   1  24       62.39       80.36     15.14 o 
  -3   1  24      391.87      381.81     24.52 o 
  -2   1  24     2041.32     1876.12     62.10 o 
  -1   1  24      365.89      334.76     35.41 o 
   0   1  24        4.07        3.50      6.20 o 
   1   1  24     2110.35     1856.61     50.21 o 
   2   1  24       29.72       24.47      9.01 o 
   3   1  24      664.30      603.80     32.96 o 
   4   1  24      954.36      911.77     37.20 o 
   5   1  24        2.35       11.90     10.12 o 
   6   1  24       58.58       96.13     17.19 o 
   7   1  24       46.43       50.54     13.64 o 
   8   1  24        3.03       14.19     11.82 o 
   9   1  24      351.94      402.91     37.43 o 
  10   1  24        2.02       -3.27     18.43 o 
  11   1  24      102.62      178.90     32.99 o 
 -11   2  24        1.21        4.66     12.72 o 
 -10   2  24       75.45      117.65     22.68 o 
  -9   2  24        0.36        8.72     12.49 o 
  -8   2  24       94.44      118.64     18.42 o 
  -7   2  24        7.04       10.72      9.40 o 
  -6   2  24      137.68      145.66     19.54 o 
  -5   2  24        8.44       14.58      9.15 o 
  -4   2  24      338.92      346.29     31.11 o 
  -3   2  24      109.15      107.30     18.14 o 
  -2   2  24       97.86       93.15     17.44 o 
  -1   2  24      320.64      316.43     28.20 o 
   0   2  24      123.55      147.13     20.53 o 
   1   2  24        0.79       10.12      9.16 o 
   2   2  24        5.95       11.73     10.63 o 
   3   2  24     1612.74     1410.48     83.99 o 
   4   2  24        3.67        0.64     10.39 o 
   5   2  24      109.73      110.20     23.70 o 
   6   2  24      236.17      224.01     35.78 o 
   7   2  24        0.06       21.07     14.13 o 
   8   2  24        9.15       15.00     16.61 o 
   9   2  24        0.01       13.81     16.40 o 
  10   2  24       97.86      130.17     30.13 o 
  -9   3  24        0.02        2.27     14.86 o 
  -8   3  24       84.42       78.56     18.78 o 
  -7   3  24       12.25       30.41     15.42 o 
  -6   3  24        0.35        6.23     11.86 o 
  -5   3  24        6.04       20.61     10.86 o 
  -4   3  24        7.92       17.84     10.76 o 
  -3   3  24       75.85       64.14     15.77 o 
  -2   3  24       60.10      105.76     19.90 o 
  -1   3  24       17.81       36.82     21.52 o 
   0   3  24        7.56       20.15     15.52 o 
   1   3  24      177.24      208.00     34.44 o 
   2   3  24        4.98       15.22     15.26 o 
   3   3  24      139.63      123.67     29.03 o 
   4   3  24       66.36       75.61     24.04 o 
   5   3  24        9.45        8.89     14.83 o 
   6   3  24       61.76       70.61     24.90 o 
   7   3  24       33.50       26.32     21.23 o 
   8   3  24        0.45       14.41     22.38 o 
   9   3  24       28.72       40.19     26.97 o 
  -6   4  24        1.70       28.69     20.99 o 
  -5   4  24       68.93       53.51     18.21 o 
  -4   4  24        1.29        6.38     21.62 o 
  -3   4  24        0.01       34.85     26.28 o 
  -2   4  24       67.15       76.60     27.19 o 
  -1   4  24        0.02        4.61     36.28 o 
   0   4  24        0.14        8.17     20.23 o 
   1   4  24       20.77        2.88     16.59 o 
   2   4  24        0.07       12.87     17.18 o 
   3   4  24       52.98      101.01     28.46 o 
   4   4  24       31.32       16.38     22.47 o 
   5   4  24       49.16       57.08     24.73 o 
 -12   1  25        0.05       19.24     23.62 o 
 -11   1  25       14.27        6.48     23.43 o 
 -10   1  25        0.31        0.43     12.44 o 
  -9   1  25        0.01       10.06     11.42 o 
  -8   1  25        0.46        1.47     10.04 o 
  -7   1  25      378.31      328.66     26.39 o 
  -6   1  25      185.21      165.74     19.04 o 
  -5   1  25        0.80       -1.53      6.07 o 
  -4   1  25      435.81      396.64     26.13 o 
  -3   1  25       12.96       11.52      8.09 o 
  -2   1  25       10.72       18.11      8.82 o 
  -1   1  25       12.55       21.11      9.03 o 
   0   1  25        4.04       16.93      7.61 o 
   1   1  25       46.05       52.94     12.21 o 
   2   1  25       49.87       63.18     12.57 o 
   3   1  25      735.97      650.43     34.06 o 
   4   1  25      138.92      150.27     24.82 o 
   5   1  25     1185.90     1188.14     70.46 o 
   6   1  25        7.21       11.12      9.29 o 
   7   1  25        4.87       12.33     10.47 o 
   8   1  25       20.42       30.42     13.72 o 
   9   1  25      174.22      188.13     27.78 o 
  10   1  25        1.40       15.24     19.66 o 
  11   1  25       15.76       19.05     18.29 o 
 -11   2  25        0.18        3.45     16.32 o 
 -10   2  25        0.06        7.39     14.33 o 
  -9   2  25        7.66       14.03     12.71 o 
  -8   2  25       25.71       32.49     11.56 o 
  -7   2  25        5.61       12.94     10.41 o 
  -6   2  25        0.56        4.28      8.57 o 
  -5   2  25       10.78       16.40      9.33 o 
  -4   2  25       12.30       18.41     10.28 o 
  -3   2  25      315.98      308.38     30.54 o 
  -2   2  25       99.08       91.58     16.96 o 
  -1   2  25      135.76      138.51     20.28 o 
   0   2  25       80.83       93.23     17.17 o 
   1   2  25      397.78      346.02     27.13 o 
   2   2  25       34.37       45.30     16.61 o 
   3   2  25       80.19      102.22     22.28 o 
   4   2  25        4.73       20.93     19.81 o 
   5   2  25       46.85       40.18     15.43 o 
   6   2  25       46.04       45.02     17.65 o 
   7   2  25       50.78       48.09     18.71 o 
   8   2  25        6.60       20.93     18.16 o 
   9   2  25       15.40       19.20     16.48 o 
  10   2  25        0.01      -14.06     15.36 o 
  -9   3  25        0.24       20.32     16.94 o 
  -8   3  25        6.24        9.57     13.10 o 
  -7   3  25       10.95        2.59     12.05 o 
  -6   3  25       20.03       19.16     14.34 o 
  -5   3  25       31.89       40.92     12.32 o 
  -4   3  25        9.71       26.42     12.63 o 
  -3   3  25        0.57       16.21     11.72 o 
  -2   3  25      164.48      183.60     25.71 o 
  -1   3  25        0.93       13.76     14.44 o 
   0   3  25        1.84       18.98     15.49 o 
   1   3  25       25.32       31.70     16.40 o 
   2   3  25       86.52       46.25     19.44 o 
   3   3  25        0.15       -2.75     22.38 o 
   4   3  25       14.25       23.64     17.68 o 
   5   3  25        7.28       11.50     15.95 o 
   6   3  25       23.74       11.28     16.52 o 
   7   3  25       25.89       41.03     21.07 o 
   8   3  25       34.74       22.62     24.73 o 
  -5   4  25        2.66        7.60     13.82 o 
  -4   4  25        3.07      -10.48     20.95 o 
  -3   4  25        0.24      -17.71     22.66 o 
  -2   4  25        0.84        5.00     18.22 o 
  -1   4  25        5.43       19.22     36.95 o 
   0   4  25        0.01        6.03     18.67 o 
   1   4  25       26.64       28.41     18.58 o 
   2   4  25       23.88       53.35     22.94 o 
   3   4  25        0.09        4.82     17.47 o 
   4   4  25        2.48       29.98     18.28 o 
   5   4  25        1.02       29.07     21.51 o 
 -12   0  26       14.93       20.57     26.28 o 
 -11   0  26        4.48       31.23     28.57 o 
 -10   0  26       15.31       23.43     22.85 o 
  -9   0  26       20.79        9.14     20.76 o 
  -8   0  26      193.05      181.88     48.37 o 
  -7   0  26       22.52       35.04     25.52 o 
  -6   0  26       18.33        6.67     15.81 o 
  -5   0  26        2.62        8.00     16.00 o 
  -4   0  26     1539.51     1346.11     84.75 o 
  -3   0  26      400.25      417.09     45.90 o 
  -2   0  26      227.71      226.56     22.28 o 
  -1   0  26     1240.03     1172.78    123.70 o 
   0   0  26        0.02       14.17      8.59 o 
   1   0  26        3.35        9.68      7.35 o 
   2   0  26     1733.37     1721.60     57.38 o 
   3   0  26      129.95      143.13     30.57 o 
   4   0  26       62.14       76.68     17.11 o 
   5   0  26       81.45       75.09     17.30 o 
   6   0  26        2.38       -1.72     10.25 o 
   7   0  26     1928.45     1920.71    106.27 o 
   8   0  26       34.23       55.61     26.47 o 
   9   0  26       94.56      143.98     38.47 o 
  10   0  26        0.03       34.85     29.33 o 
 -11   1  26        3.08        7.24     21.33 o 
 -10   1  26        1.82       11.53     14.13 o 
  -9   1  26       27.95       29.77     14.77 o 
  -8   1  26        1.51       16.85     11.62 o 
  -7   1  26      192.96      214.34     26.70 o 
  -6   1  26      150.59      158.21     18.92 o 
  -5   1  26        6.53        8.13      7.17 o 
  -4   1  26        0.14        4.39      7.16 o 
  -3   1  26      687.27      656.67     32.91 o 
  -2   1  26       22.43       20.08     12.95 o 
  -1   1  26      471.85      481.45     27.97 o 
   0   1  26      422.29      401.05     24.85 o 
   1   1  26      546.80      491.52     39.47 o 
   2   1  26      265.50      282.14     24.94 o 
   3   1  26      453.12      402.93     35.76 o 
   4   1  26       29.49       35.24     14.68 o 
   5   1  26      517.83      567.85     31.71 o 
   6   1  26      190.86      216.47     26.08 o 
   7   1  26       15.05       27.53     12.26 o 
   8   1  26      110.88      161.64     23.79 o 
   9   1  26        5.41       30.34     23.14 o 
  10   1  26       66.82       83.30     25.52 o 
  11   1  26       28.32       53.85     21.07 o 
 -10   2  26       28.63       39.54     16.50 o 
  -9   2  26      152.30      185.98     27.01 o 
  -8   2  26       41.47       30.02     11.63 o 
  -7   2  26       54.61       48.20     13.19 o 
  -6   2  26      234.22      243.24     25.07 o 
  -5   2  26        1.33       15.35      9.15 o 
  -4   2  26        6.26       17.80     10.69 o 
  -3   2  26       12.56       34.64     11.51 o 
  -2   2  26       24.03       24.01      9.97 o 
  -1   2  26      635.38      600.49     42.24 o 
   0   2  26       49.92       45.18     12.93 o 
   1   2  26      145.72      163.50     21.63 o 
   2   2  26      462.64      404.26     38.32 o 
   3   2  26      557.27      534.44     40.85 o 
   4   2  26        1.61       23.56     13.88 o 
   5   2  26      151.52      151.99     29.09 o 
   6   2  26       16.43       14.17     14.48 o 
   7   2  26        5.12       17.31     14.76 o 
   8   2  26       18.49        9.30     22.19 o 
   9   2  26       57.82       46.35     25.23 o 
  10   2  26       26.53       22.54     18.71 o 
  -8   3  26        6.70        3.56     13.73 o 
  -7   3  26       38.01       36.09     14.91 o 
  -6   3  26        6.90       11.60     12.16 o 
  -5   3  26       44.37       35.92     12.75 o 
  -4   3  26       59.18       91.93     19.16 o 
  -3   3  26       76.25      145.76     22.99 o 
  -2   3  26        3.00       17.35     12.43 o 
  -1   3  26        8.44       19.13     18.19 o 
   0   3  26      143.08      133.34     29.74 o 
   1   3  26      574.41      523.59     47.58 o 
   2   3  26        6.97       15.92     14.83 o 
   3   3  26      230.25      231.74     37.76 o 
   4   3  26       40.69       68.40     28.66 o 
   5   3  26       82.05       89.44     38.28 o 
   6   3  26        8.04       13.09     14.80 o 
   7   3  26        7.61       21.53     19.27 o 
   8   3  26       18.07       25.26     23.47 o 
  -5   4  26        7.30       21.28     15.94 o 
  -4   4  26       13.75       16.72     22.10 o 
  -3   4  26       26.68       59.61     33.33 o 
  -2   4  26       15.50       31.68     37.71 o 
  -1   4  26       84.24      139.02     88.37 o 
   0   4  26       23.87       33.84     20.04 o 
   1   4  26        1.65       -3.69     16.47 o 
   2   4  26       51.30       56.00     22.64 o 
   3   4  26        4.02       14.11     20.91 o 
   4   4  26       24.45       19.60     20.39 o 
 -11   1  27       22.59       20.76     22.09 o 
 -10   1  27       17.00        3.64     42.28 o 
  -9   1  27       21.40       23.61     16.02 o 
  -8   1  27        2.82       20.47     12.46 o 
  -7   1  27        4.24       -3.32      8.57 o 
  -6   1  27      185.65      167.21     23.77 o 
  -5   1  27      371.73      335.04     24.07 o 
  -4   1  27       30.56       30.91     10.73 o 
  -3   1  27       83.00      117.10     27.11 o 
  -2   1  27      102.36      104.21     24.56 o 
  -1   1  27      146.08      156.37     20.21 o 
   0   1  27       16.41       24.37      9.32 o 
   1   1  27      166.31      172.04     20.83 o 
   2   1  27        4.42       18.48      8.53 o 
   3   1  27       14.46       16.45      8.83 o 
   4   1  27      126.82      156.25     32.57 o 
   5   1  27      938.63      842.72     69.32 o 
   6   1  27        9.93       17.73     10.59 o 
   7   1  27        1.60        8.95     10.28 o 
   8   1  27       35.31       38.13     13.75 o 
   9   1  27      169.87      164.48     34.57 o 
  10   1  27        0.01        3.46     18.43 o 
  11   1  27        0.00      -11.28     33.04 o 
 -10   2  27        4.79       -2.36     18.38 o 
  -9   2  27       11.06       16.10     13.53 o 
  -8   2  27        0.57       10.33      9.64 o 
  -7   2  27       13.43       17.90     10.68 o 
  -6   2  27        2.33        5.60      9.62 o 
  -5   2  27       23.79       27.47     11.52 o 
  -4   2  27       87.58      104.33     20.68 o 
  -3   2  27        1.21        9.31      9.33 o 
  -2   2  27       14.99       22.86     10.06 o 
  -1   2  27       17.59       32.80     11.28 o 
   0   2  27       24.27       20.92      9.69 o 
   1   2  27      131.26      170.17     22.68 o 
   2   2  27       88.60       83.39     22.09 o 
   3   2  27      409.95      407.88     69.80 o 
   4   2  27      123.73      116.43     25.58 o 
   5   2  27       44.34       53.38     18.68 o 
   6   2  27        7.09       17.80     14.51 o 
   7   2  27        0.88       -6.26     13.61 o 
   8   2  27        4.50       -0.19     14.16 o 
   9   2  27       56.05       26.20     18.27 o 
  10   2  27        4.71        3.40     37.90 o 
  -8   3  27        1.70       -0.81     15.52 o 
  -7   3  27        0.02       -6.37     13.08 o 
  -6   3  27        3.24       22.14     15.50 o 
  -5   3  27        5.02       19.80     10.95 o 
  -4   3  27       54.47       41.42     15.02 o 
  -3   3  27       37.10       40.20     14.55 o 
  -2   3  27       17.34        8.55     12.48 o 
  -1   3  27       29.86       44.56     19.63 o 
   0   3  27        1.91        4.74     25.81 o 
   1   3  27       30.76       55.24     22.15 o 
   2   3  27        0.00        9.83     16.35 o 
   3   3  27       11.28       10.04     28.38 o 
   4   3  27       29.00       53.61     18.89 o 
   5   3  27       40.98       56.98     21.92 o 
   6   3  27       15.53       -5.41     14.95 o 
   7   3  27       24.45       20.38     17.65 o 
   8   3  27        8.48       35.74     29.62 o 
  -4   4  27        7.18       18.92     27.33 o 
  -3   4  27       10.63       42.09     33.90 o 
  -2   4  27        4.44       18.05     18.68 o 
  -1   4  27       23.87       35.56     32.09 o 
   0   4  27       16.24       10.73     20.09 o 
   1   4  27        6.28        0.77     17.31 o 
   2   4  27        7.79       41.57     26.38 o 
   3   4  27        0.03       -6.79     17.39 o 
   4   4  27        0.58       -0.82     19.24 o 
 -11   0  28       85.32       84.37     34.28 o 
 -10   0  28       17.14       32.38     26.28 o 
  -9   0  28        0.42       -1.71     19.24 o 
  -8   0  28        0.03       -9.33     20.38 o 
  -7   0  28      151.80      145.31     42.09 o 
  -6   0  28      267.51      216.54     49.33 o 
  -5   0  28      258.28      313.86     53.71 o 
  -4   0  28      534.81      556.31     56.95 o 
  -3   0  28     1221.93     1070.72     75.99 o 
  -2   0  28      564.11      570.02     54.66 o 
  -1   0  28        0.02       10.47     11.81 o 
   0   0  28       39.27       51.94     13.67 o 
   1   0  28      499.99      528.48     32.78 o 
   2   0  28      389.00      343.21     29.42 o 
   3   0  28      350.85      320.14     65.61 o 
   4   0  28       29.68       49.07     14.94 o 
   5   0  28        6.93        0.63      9.97 o 
   6   0  28      487.11      456.60     34.49 o 
   7   0  28       58.34       47.61     24.57 o 
   8   0  28       72.65      125.70     42.09 o 
   9   0  28       59.95       39.23     31.61 o 
  10   0  28       26.58       39.80     29.71 o 
  11   0  28      297.48      394.24     73.13 o 
 -11   1  28        1.52        9.33     22.09 o 
 -10   1  28        4.68        7.99     15.46 o 
  -9   1  28       42.84       52.74     20.04 o 
  -8   1  28       73.26       82.43     23.01 o 
  -7   1  28       40.03       67.65     15.91 o 
  -6   1  28        3.65        9.28     10.03 o 
  -5   1  28       91.18      109.49     16.34 o 
  -4   1  28      148.19      156.61     21.64 o 
  -3   1  28      382.28      369.10     28.49 o 
  -2   1  28        0.00       -3.34      7.83 o 
  -1   1  28        0.36        0.08      7.11 o 
   0   1  28     1035.21      925.05     38.37 o 
   1   1  28        9.51       26.72     10.33 o 
   2   1  28       29.58       41.74     11.58 o 
   3   1  28      348.55      345.73     26.71 o 
   4   1  28        6.47       24.50     14.47 o 
   5   1  28      263.48      312.39     38.14 o 
   6   1  28       13.79       27.62     15.61 o 
   7   1  28       82.40      111.28     21.45 o 
   8   1  28        0.16        7.67     11.96 o 
   9   1  28      257.78      338.82     44.70 o 
  10   1  28       36.49       43.93     28.38 o 
 -10   2  28        7.79       27.92     19.30 o 
  -9   2  28       22.59       22.74     17.67 o 
  -8   2  28       16.07       23.81     12.09 o 
  -7   2  28      142.85      119.53     19.11 o 
  -6   2  28      113.22      123.40     18.64 o 
  -5   2  28      143.99      174.98     22.10 o 
  -4   2  28        9.53        8.42     10.79 o 
  -3   2  28       88.02      117.15     21.15 o 
  -2   2  28      472.56      417.53     28.81 o 
  -1   2  28      503.51      450.88     29.56 o 
   0   2  28      104.83      115.34     18.97 o 
   1   2  28      312.70      292.37     28.60 o 
   2   2  28        5.19       18.03     12.98 o 
   3   2  28     1002.22      951.04     55.66 o 
   4   2  28       25.05       25.81     15.17 o 
   5   2  28       56.72       73.11     23.24 o 
   6   2  28        6.66        7.17     14.72 o 
   7   2  28      120.41      147.74     31.94 o 
   8   2  28       39.58       55.58     20.53 o 
   9   2  28        4.69       26.34     18.78 o 
  -8   3  28       70.82       71.44     21.06 o 
  -7   3  28        0.99       10.64     13.29 o 
  -6   3  28        3.68       17.64     13.29 o 
  -5   3  28      114.95      133.85     19.28 o 
  -4   3  28        6.51       19.59     13.00 o 
  -3   3  28      135.83      146.77     24.08 o 
  -2   3  28       10.17       27.95     13.30 o 
  -1   3  28      168.21      201.55     35.36 o 
   0   3  28       45.97       67.80     22.19 o 
   1   3  28      352.10      336.20    110.94 o 
   2   3  28        2.49       23.49     16.87 o 
   3   3  28       76.37       85.47     23.62 o 
   4   3  28       23.21       33.29     18.07 o 
   5   3  28       35.16       28.63     16.91 o 
   6   3  28        1.83       10.73     15.58 o 
   7   3  28      107.90      110.38     27.19 o 
  -3   4  28        5.20       -5.07     17.34 o 
  -2   4  28       58.21       82.69     26.30 o 
  -1   4  28       12.07       17.43     18.13 o 
   0   4  28        0.02       35.06     18.36 o 
   1   4  28       84.49       83.38     24.85 o 
   2   4  28        0.07        8.03     17.99 o 
   3   4  28        8.94       28.85     23.85 o 
 -11   1  29        6.35      -25.52     19.24 o 
 -10   1  29        3.93       -5.21     14.55 o 
  -9   1  29       49.29       63.38     25.23 o 
  -8   1  29      141.63      168.37     34.65 o 
  -7   1  29       43.07       31.54     16.79 o 
  -6   1  29       11.81       11.67     11.20 o 
  -5   1  29       11.02       13.27     11.73 o 
  -4   1  29        1.68        6.54      9.28 o 
  -3   1  29      337.53      347.00     30.35 o 
  -2   1  29       16.48       21.46     10.25 o 
  -1   1  29        4.26       11.08      7.77 o 
   0   1  29       10.54       13.41      8.35 o 
   1   1  29      321.39      310.48     25.47 o 
   2   1  29       78.98       88.55     19.13 o 
   3   1  29       57.53       48.05     12.74 o 
   4   1  29       75.86       65.55     18.16 o 
   5   1  29      259.76      260.06     35.65 o 
   6   1  29       17.18       38.65     18.88 o 
   7   1  29       96.33      132.31     27.64 o 
   8   1  29        2.34        5.14     12.68 o 
   9   1  29       52.23       85.68     25.31 o 
  10   1  29        0.97        6.51     18.34 o 
 -10   2  29        3.81       30.67     22.84 o 
  -9   2  29        8.47       11.12     16.12 o 
  -8   2  29       31.42       31.23     13.04 o 
  -7   2  29        0.67        4.57      9.93 o 
  -6   2  29       57.81       41.58     12.83 o 
  -5   2  29        8.02       17.91      9.34 o 
  -4   2  29        3.60       21.57     12.71 o 
  -3   2  29       11.63       11.03     11.42 o 
  -2   2  29        9.33       31.36     12.13 o 
  -1   2  29       49.38       56.79     14.19 o 
   0   2  29       30.96       32.20     11.26 o 
   1   2  29       29.37       63.32     20.27 o 
   2   2  29        0.82       14.63     13.69 o 
   3   2  29       42.56       53.33     20.76 o 
   4   2  29       59.39       59.13     19.23 o 
   5   2  29        0.43       46.55     16.87 o 
   6   2  29       10.79        7.70     15.46 o 
   7   2  29       80.71       57.17     20.24 o 
   8   2  29        1.24       26.87     18.06 o 
   9   2  29        2.87       23.33     15.91 o 
  -8   3  29        2.81       -2.86     14.99 o 
  -7   3  29        7.53       27.88     15.39 o 
  -6   3  29        7.97       24.19     14.40 o 
  -5   3  29       10.66       27.15     13.02 o 
  -4   3  29        6.41        7.05     13.04 o 
  -3   3  29       18.11       30.43     13.32 o 
  -2   3  29       20.32       18.49     14.63 o 
  -1   3  29        9.90       20.11     16.23 o 
   0   3  29        8.03       24.30     17.75 o 
   1   3  29      266.09      252.96     40.32 o 
   2   3  29       85.52       42.47     19.36 o 
   3   3  29        1.14        2.35     15.86 o 
   4   3  29       23.74       29.58     19.05 o 
   5   3  29       47.83       49.77     30.47 o 
   6   3  29        8.60       13.89     18.06 o 
   7   3  29        0.09       14.55     20.85 o 
  -3   4  29       14.41       11.07     19.52 o 
  -2   4  29        0.09       13.28     19.44 o 
  -1   4  29       33.97       46.77     23.88 o 
   0   4  29        1.91       24.49     18.66 o 
   1   4  29        3.16       26.28     29.62 o 
   2   4  29       14.48       15.24     18.57 o 
 -11   0  30        0.00       25.33     24.57 o 
 -10   0  30      149.79      198.45     50.09 o 
  -9   0  30        5.20       12.76     24.57 o 
  -8   0  30        8.82      -10.86     18.66 o 
  -7   0  30       46.70      118.08     39.42 o 
  -6   0  30       81.74       86.08     33.33 o 
  -5   0  30      576.68      603.54     63.04 o 
  -4   0  30        2.45        7.62     12.00 o 
  -3   0  30       85.73       88.18     29.90 o 
  -2   0  30      602.28      596.11     58.09 o 
  -1   0  30      214.52      274.25     47.80 o 
   0   0  30       65.28       57.33     24.00 o 
   1   0  30      810.34      714.96     61.33 o 
   2   0  30       42.11       29.12     11.75 o 
   3   0  30      168.97      181.65     26.57 o 
   4   0  30       35.15       53.14     16.11 o 
   5   0  30        4.62        3.71     11.23 o 
   6   0  30       20.21       43.42     24.00 o 
   7   0  30       83.57       94.65     35.23 o 
   8   0  30       95.17      157.69     44.38 o 
   9   0  30       21.57       46.66     26.85 o 
  10   0  30      254.65      271.97     59.80 o 
 -10   1  30        8.72       25.41     17.44 o 
  -9   1  30        8.84       24.78     30.38 o 
  -8   1  30        1.01        7.79     15.62 o 
  -7   1  30       26.23       53.49     21.33 o 
  -6   1  30       12.31       19.21     14.09 o 
  -5   1  30      197.90      192.93     32.25 o 
  -4   1  30      436.78      433.35     30.43 o 
  -3   1  30       64.30       73.31     16.24 o 
  -2   1  30       74.46       64.26     14.71 o 
  -1   1  30      772.34      690.90     52.40 o 
   0   1  30        3.09        9.41      8.48 o 
   1   1  30        0.03        9.90      8.14 o 
   2   1  30       94.37       90.72     16.29 o 
   3   1  30        0.00        9.62      7.83 o 
   4   1  30      151.86      178.39     30.21 o 
   5   1  30        9.09       38.76     15.69 o 
   6   1  30       27.96       65.81     39.42 o 
   7   1  30       34.24       28.33     18.38 o 
   8   1  30      180.34      175.82     32.94 o 
   9   1  30      106.32      135.03     43.04 o 
  10   1  30       52.70       93.54     26.19 o 
  -9   2  30       26.05       52.08     31.81 o 
  -8   2  30        0.26       26.95     14.49 o 
  -7   2  30      154.13      177.49     22.94 o 
  -6   2  30       57.65       87.04     16.28 o 
  -5   2  30        7.65       13.14     10.56 o 
  -4   2  30       29.10       38.75     14.01 o 
  -3   2  30      135.50      144.77     22.84 o 
  -2   2  30       59.12       57.80     14.62 o 
  -1   2  30       11.48       16.96     10.94 o 
   0   2  30       17.02       16.12      9.93 o 
   1   2  30      146.30      189.25     51.61 o 
   2   2  30       96.90       98.93     24.65 o 
   3   2  30      568.54      489.26     44.61 o 
   4   2  30        0.01        0.34     12.44 o 
   5   2  30      559.92      516.59     48.25 o 
   6   2  30       39.46       25.71     16.84 o 
   7   2  30      167.68      179.80     35.89 o 
   8   2  30       15.64       30.66     18.65 o 
   9   2  30       10.10       -8.60     16.23 o 
  -7   3  30       27.78       40.87     18.67 o 
  -6   3  30        8.18       13.37     11.91 o 
  -5   3  30       15.81       37.08     13.28 o 
  -4   3  30      109.15      131.96     24.21 o 
  -3   3  30       52.82       52.79     15.46 o 
  -2   3  30        1.21        5.44     16.29 o 
  -1   3  30       65.82       72.71     24.23 o 
   0   3  30       10.55       12.02     17.17 o 
   1   3  30      156.95      173.85     34.61 o 
   2   3  30        2.67       11.65     15.51 o 
   3   3  30        1.82        9.60     17.32 o 
   4   3  30        2.05       23.73     17.18 o 
   5   3  30       41.60       44.38     23.04 o 
   6   3  30       16.23       17.77     18.03 o 
   7   3  30       25.46       26.19     21.19 o 
  -1   4  30       86.94       73.27     25.87 o 
   0   4  30        0.80        7.29     21.81 o 
   1   4  30        8.53       18.98     25.14 o 
 -10   1  31        0.15       24.14     16.95 o 
  -9   1  31       38.34       34.38     29.52 o 
  -8   1  31       11.60        5.98     14.18 o 
  -7   1  31       11.54       19.25     14.70 o 
  -6   1  31       33.10       60.09     19.65 o 
  -5   1  31       83.94       80.56     20.67 o 
  -4   1  31       59.12       48.79     13.67 o 
  -3   1  31        1.71        4.54      8.49 o 
  -2   1  31        2.36        4.89      8.47 o 
  -1   1  31        1.14       16.59      8.57 o 
   0   1  31      121.19      107.49     17.64 o 
   1   1  31      396.73      358.69     26.69 o 
   2   1  31        6.21       15.79      9.68 o 
   3   1  31      167.06      157.85     21.43 o 
   4   1  31        5.53       12.62     12.85 o 
   5   1  31        1.86       16.90     16.19 o 
   6   1  31        2.07       12.63     14.54 o 
   7   1  31       22.22        5.54     13.99 o 
   8   1  31        1.88       35.28     30.09 o 
   9   1  31       24.64       36.57     30.28 o 
  10   1  31       10.31       27.04     31.23 o 
  -9   2  31        2.84       30.07     21.38 o 
  -8   2  31       17.73       16.08     22.11 o 
  -7   2  31        0.02        7.73     10.41 o 
  -6   2  31        0.02       24.31     11.31 o 
  -5   2  31        9.96       33.00     11.56 o 
  -4   2  31        2.21        4.45     10.80 o 
  -3   2  31        3.03       19.99     11.86 o 
  -2   2  31       34.46       35.47     14.20 o 
  -1   2  31       33.11       44.25     13.24 o 
   0   2  31       10.64       12.57     10.74 o 
   1   2  31        5.21       -6.26     11.79 o 
   2   2  31        0.25       13.43     13.13 o 
   3   2  31       16.47       21.47     15.08 o 
   4   2  31        3.82        6.99     13.22 o 
   5   2  31        5.23       10.94     15.72 o 
   6   2  31        6.16      -11.54     13.41 o 
   7   2  31       30.67       55.77     20.79 o 
   8   2  31       41.78       66.93     25.81 o 
  -7   3  31        0.06       15.20     16.00 o 
  -6   3  31        0.14        1.62     12.00 o 
  -5   3  31        0.01       20.69     11.79 o 
  -4   3  31        0.00        9.10     12.61 o 
  -3   3  31       18.27       26.75     21.07 o 
  -2   3  31        4.82       19.13     19.38 o 
  -1   3  31        7.71        5.82     15.58 o 
   0   3  31        0.82       14.57     16.81 o 
   1   3  31       72.02       62.66     34.47 o 
   2   3  31        5.08       23.13     16.99 o 
   3   3  31       40.50       51.29     20.94 o 
   4   3  31        3.59        9.17     15.77 o 
   5   3  31       28.97       12.99     15.89 o 
   6   3  31        8.56        6.24     20.02 o 
 -10   0  32        2.32        8.95     20.57 o 
  -9   0  32        0.31      -23.62     19.81 o 
  -8   0  32       74.87      139.79     44.95 o 
  -7   0  32        3.53       -8.38     17.90 o 
  -6   0  32      117.02      112.75     35.04 o 
  -5   0  32       45.50       32.38     19.81 o 
  -4   0  32      194.02      188.74     45.52 o 
  -3   0  32      809.23      773.04     69.13 o 
  -2   0  32      393.72      360.91     56.56 o 
  -1   0  32      235.34      199.78     42.85 o 
   0   0  32      501.24      447.75     51.42 o 
   1   0  32      371.02      373.48     46.47 o 
   2   0  32      142.03      105.32     32.38 o 
   3   0  32       15.64       18.85     18.47 o 
   4   0  32       25.25       24.15     13.20 o 
   5   0  32        9.29       19.01     20.66 o 
   6   0  32      452.82      522.98     56.56 o 
   7   0  32       31.58       36.38     25.52 o 
   8   0  32        9.02       32.38     27.62 o 
   9   0  32      194.11      292.15     59.42 o 
  10   0  32       28.20       26.85     31.04 o 
 -10   1  32        3.00       23.11     20.57 o 
  -9   1  32       61.02       35.14     41.90 o 
  -8   1  32       43.86       28.40     17.70 o 
  -7   1  32       96.07      111.05     26.52 o 
  -6   1  32       21.79       51.29     20.17 o 
  -5   1  32      311.87      343.22     43.28 o 
  -4   1  32        0.84       19.42     12.60 o 
  -3   1  32        8.31       26.72     11.00 o 
  -2   1  32       54.97       56.98     13.64 o 
  -1   1  32      309.37      281.13     39.82 o 
   0   1  32       46.83       57.49     13.75 o 
   1   1  32       26.14       33.64     10.46 o 
   2   1  32       21.65       27.57     15.39 o 
   3   1  32      372.85      339.15     28.38 o 
   4   1  32      127.84      119.27     25.26 o 
   5   1  32       89.59      103.85     37.23 o 
   6   1  32       25.87        8.31     34.57 o 
   7   1  32       84.46       85.69     46.66 o 
   8   1  32      330.01      391.57     70.09 o 
   9   1  32        0.51      -20.76     26.66 o 
  -9   2  32        4.92        7.05     28.00 o 
  -8   2  32        0.01       13.60     15.56 o 
  -7   2  32       23.17       17.34     15.20 o 
  -6   2  32      130.32      126.57     19.32 o 
  -5   2  32       24.65       29.93     11.25 o 
  -4   2  32        1.19       30.30     12.40 o 
  -3   2  32      291.13      339.80     34.31 o 
  -2   2  32        3.03        4.40     11.49 o 
  -1   2  32       49.56       51.23     14.74 o 
   0   2  32       53.95       47.50     15.14 o 
   1   2  32        2.57       29.74     16.10 o 
   2   2  32        2.94       -1.17     11.35 o 
   3   2  32       25.33       44.85     18.36 o 
   4   2  32        7.16       18.94     17.91 o 
   5   2  32      144.47      167.33     42.57 o 
   6   2  32      134.80      123.16     34.47 o 
   7   2  32       70.04       94.65     25.15 o 
   8   2  32       11.40       26.86     19.38 o 
  -6   3  32        2.10      -10.46     11.67 o 
  -5   3  32       44.38       57.93     16.24 o 
  -4   3  32        5.94       33.45     13.67 o 
  -3   3  32       16.78       12.79     12.61 o 
  -2   3  32        3.15        6.28     31.52 o 
  -1   3  32       11.62       -5.90     14.45 o 
   0   3  32       35.09       64.24     28.38 o 
   1   3  32       50.07       38.23     19.32 o 
   2   3  32        0.82       14.47     16.41 o 
   3   3  32      185.15      199.31     35.36 o 
   4   3  32       35.06       18.81     17.80 o 
   5   3  32       34.52       69.64     28.57 o 
   6   3  32       29.05       27.65     20.15 o 
 -10   1  33        0.67       32.74     16.88 o 
  -9   1  33        0.87        9.67     15.56 o 
  -8   1  33        2.07       25.36     15.55 o 
  -7   1  33        1.87        0.28     12.44 o 
  -6   1  33       50.33       43.61     18.95 o 
  -5   1  33       24.05       33.63     16.06 o 
  -4   1  33       25.31       23.04     14.87 o 
  -3   1  33       43.77       45.46     16.52 o 
  -2   1  33       44.39       35.90     12.94 o 
  -1   1  33       36.88       51.62     13.40 o 
   0   1  33        2.50        8.18      8.68 o 
   1   1  33        3.26       -4.23      7.60 o 
   2   1  33        2.42       25.06      9.50 o 
   3   1  33      104.86      137.01     48.47 o 
   4   1  33        0.51       22.21     14.66 o 
   5   1  33        5.58       16.70     13.90 o 
   6   1  33       27.55       36.20     19.42 o 
   7   1  33        3.56       36.69     17.98 o 
   8   1  33        5.66       38.85     26.47 o 
   9   1  33       47.23       73.13     37.14 o 
  -8   2  33        1.35       14.30     14.30 o 
  -7   2  33        2.03       15.09     14.61 o 
  -6   2  33        6.18       25.31     14.12 o 
  -5   2  33        1.64        4.68     10.00 o 
  -4   2  33        7.52       -2.22     11.16 o 
  -3   2  33        5.95       16.48     13.09 o 
  -2   2  33       26.22       41.81     14.52 o 
  -1   2  33       25.35       39.58     13.20 o 
   0   2  33        4.27       16.47     10.45 o 
   1   2  33        5.26       10.04     14.47 o 
   2   2  33        0.86        3.50     14.59 o 
   3   2  33       26.62       27.53     16.14 o 
   4   2  33        3.21        8.13     14.30 o 
   5   2  33        6.33        6.67     16.37 o 
   6   2  33       27.78       13.62     21.33 o 
   7   2  33        0.36       -9.83     14.34 o 
   8   2  33       17.43        9.87     37.80 o 
  -6   3  33        0.59       26.17     13.71 o 
  -5   3  33       12.23       28.44     12.55 o 
  -4   3  33       30.15       48.69     14.87 o 
  -3   3  33       12.23       15.63     13.67 o 
  -2   3  33        7.04       13.14     17.05 o 
  -1   3  33        7.44        8.28     17.10 o 
   0   3  33        6.52        7.79     15.37 o 
   1   3  33        1.72       -6.34     13.69 o 
   2   3  33        5.19       -4.18     15.47 o 
   3   3  33       51.07       41.37     17.79 o 
   4   3  33       48.01       52.43     23.53 o 
   5   3  33       17.41       29.42     20.06 o 
 -10   0  34       33.24       32.57     26.09 o 
  -9   0  34       41.35        9.33     24.19 o 
  -8   0  34       44.89       61.90     29.71 o 
  -7   0  34      194.89      253.87     59.23 o 
  -6   0  34       17.84       19.62     21.71 o 
  -5   0  34       12.58       19.24     23.81 o 
  -4   0  34        1.04       16.00     15.81 o 
  -3   0  34      229.89      183.98     43.99 o 
  -2   0  34       71.30       49.71     27.23 o 
  -1   0  34       73.54       98.08     32.38 o 
   0   0  34       27.56       38.85     19.62 o 
   1   0  34     1088.25      943.12     75.61 o 
   2   0  34      341.03      306.82     53.71 o 
   3   0  34       73.95       73.90     27.43 o 
   4   0  34        2.34        1.14     17.52 o 
   5   0  34      304.14      266.63     49.33 o 
   7   0  34       16.88       51.61     29.71 o 
   8   0  34       86.36       77.70     33.71 o 
   9   0  34       62.09       49.90     31.61 o 
  -9   1  34       12.20       10.25     15.92 o 
  -8   1  34       22.26       25.42     17.89 o 
  -7   1  34       16.35       26.80     16.95 o 
  -6   1  34       53.74       47.75     19.39 o 
  -5   1  34      238.17      259.91     40.77 o 
  -4   1  34      143.15      135.63     28.28 o 
  -3   1  34       33.31       34.59     15.95 o 
  -2   1  34      135.25      169.50     30.28 o 
  -1   1  34      263.54      307.83     30.52 o 
   0   1  34        1.51        1.63      8.11 o 
   1   1  34        3.72       11.64      9.99 o 
   2   1  34       24.21       45.33     13.42 o 
   3   1  34        2.21       29.39     14.26 o 
   4   1  34      201.48      222.08     34.86 o 
   5   1  34       61.98       89.56     43.33 o 
   6   1  34       11.91       36.77     19.26 o 
   7   1  34      208.22      214.42     58.47 o 
   8   1  34       43.64       52.76     33.33 o 
   9   1  34       45.63       38.47     30.28 o 
  -8   2  34        2.72        5.36     17.24 o 
  -7   2  34      109.87      132.75     23.32 o 
  -6   2  34       24.16       36.57     15.38 o 
  -5   2  34        0.64        6.63     10.17 o 
  -4   2  34      145.63      126.62     23.43 o 
  -3   2  34        0.52       -0.40     12.62 o 
  -2   2  34       34.04       42.04     14.32 o 
  -1   2  34       23.40       18.40     15.65 o 
   0   2  34        5.42        7.57     11.34 o 
   1   2  34       18.35       13.83     15.65 o 
   2   2  34       29.89       19.03     17.22 o 
   3   2  34       29.83       21.76     25.43 o 
   4   2  34       42.90       93.05     24.83 o 
   5   2  34       24.60       31.91     20.18 o 
   6   2  34       78.85       92.29     48.95 o 
   7   2  34        1.02        3.30     16.69 o 
  -5   3  34       31.58       82.33     22.05 o 
  -4   3  34        0.01       10.91     14.22 o 
  -3   3  34       13.05       20.85     13.73 o 
  -2   3  34       24.50       43.15     19.76 o 
  -1   3  34        1.93        4.65     16.21 o 
   0   3  34        0.53        9.90     16.23 o 
   1   3  34        8.87        7.33     16.21 o 
   2   3  34       14.20       21.43     18.00 o 
   3   3  34       25.08       32.92     20.04 o 
   4   3  34       50.32       74.90     25.56 o 
   5   3  34       39.88       37.80     22.53 o 
  -9   1  35        0.09       13.93     19.14 o 
  -8   1  35        1.09        5.86     14.54 o 
  -7   1  35        0.10        6.90     18.38 o 
  -6   1  35       11.88        9.94     14.59 o 
  -5   1  35       27.52       64.50     21.12 o 
  -4   1  35        3.94       25.85     16.20 o 
  -3   1  35        1.35       16.56     13.96 o 
  -2   1  35        0.58       17.74     12.44 o 
  -1   1  35      136.54      135.61     28.01 o 
   0   1  35        6.54       30.75     11.46 o 
   1   1  35       37.57       38.49     12.20 o 
   2   1  35        1.20       17.93     10.69 o 
   3   1  35      139.36      124.86     25.95 o 
   4   1  35       44.80       37.11     16.75 o 
   5   1  35        4.12        9.72     15.14 o 
   6   1  35       13.98       36.34     17.03 o 
   7   1  35        3.39       -2.43     15.92 o 
   8   1  35        1.22       -1.90     25.33 o 
  -7   2  35       39.21       42.24     27.43 o 
  -6   2  35       13.79       33.34     15.58 o 
  -5   2  35       16.08       13.26     13.53 o 
  -4   2  35        3.55       11.41     11.69 o 
  -3   2  35        7.89        7.92     11.99 o 
  -2   2  35        0.60        2.41     15.91 o 
  -1   2  35        4.12       10.39     10.71 o 
   0   2  35        0.71       -9.95     11.56 o 
   1   2  35        8.99        4.62     14.69 o 
   2   2  35       48.54       42.51     18.08 o 
   3   2  35        5.67       31.67     18.11 o 
   4   2  35        3.57        0.16     15.35 o 
   5   2  35        9.14       15.74     16.92 o 
   6   2  35        0.62        0.98     16.52 o 
   7   2  35       23.57       23.81     19.65 o 
  -4   3  35        0.13        6.94     13.64 o 
  -3   3  35        2.45       13.71     12.87 o 
  -2   3  35        0.70        8.45     16.67 o 
  -1   3  35        1.49        8.53     14.71 o 
   0   3  35       15.07       23.44     18.76 o 
   1   3  35        9.77       34.99     20.13 o 
   2   3  35       11.40       20.09     22.19 o 
   3   3  35        3.00       35.84     20.30 o 
   4   3  35        7.57        7.34     20.12 o 
  -9   0  36        8.45       -8.38     22.09 o 
  -8   0  36       66.06       97.70     39.04 o 
  -7   0  36       18.38       51.04     25.52 o 
  -6   0  36       10.10       34.47     31.23 o 
  -5   0  36       83.58       84.18     35.23 o 
  -4   0  36       15.55        4.95     16.95 o 
  -3   0  36       30.77       79.23     30.85 o 
  -2   0  36       10.47       32.57     21.14 o 
  -1   0  36       18.65       24.95     21.33 o 
   0   0  36       24.13       70.85     27.43 o 
   1   0  36       67.55       81.89     27.23 o 
   2   0  36        8.18       33.71     21.14 o 
   3   0  36      189.05      184.17     41.90 o 
   4   0  36      146.38      134.46     36.57 o 
  -8   1  36       12.95       20.37     17.24 o 
  -7   1  36        2.60       -1.34     26.66 o 
  -6   1  36       22.93       37.83     18.35 o 
  -5   1  36        6.08       15.34     19.52 o 
  -4   1  36       14.28        7.19     12.63 o 
  -3   1  36       52.84       76.84     21.71 o 
  -2   1  36       52.79       45.58     16.18 o 
  -1   1  36      139.88      155.28     27.94 o 
   0   1  36       48.82       38.14     15.15 o 
   1   1  36       31.58       41.17     13.10 o 
   2   1  36        7.82       17.59     10.67 o 
   3   1  36      148.09      185.09     62.18 o 
   4   1  36       89.54       99.18     24.23 o 
   5   1  36       32.80       33.85     17.19 o 
   6   1  36      296.34      318.37     42.38 o 
   7   1  36       46.79       58.00     20.76 o 
   8   1  36       33.50       55.99     29.71 o 
  -7   2  36       27.75       38.22     22.13 o 
  -6   2  36       35.77       44.93     18.38 o 
  -5   2  36        0.31       19.72     14.44 o 
  -4   2  36       15.65       11.64     13.07 o 
  -3   2  36      134.51      156.43     25.52 o 
  -2   2  36        1.91       12.21     11.70 o 
  -1   2  36        2.85       -0.86     11.58 o 
   0   2  36       88.33      119.12     27.50 o 
   1   2  36       53.40       66.09     22.23 o 
   2   2  36       78.24       54.05     21.14 o 
   3   2  36       58.80       93.53     24.85 o 
   4   2  36        7.02       -6.60     15.31 o 
   5   2  36       92.40      118.14     26.66 o 
   6   2  36        1.55       30.70     17.29 o 
  -4   3  36        2.94       10.89     14.57 o 
  -3   3  36       28.26       37.93     20.73 o 
  -2   3  36        4.17        1.49     16.63 o 
  -1   3  36        1.58       -6.98     16.98 o 
   0   3  36        9.83       42.84     18.66 o 
   1   3  36       37.65       39.58     19.91 o 
   2   3  36       10.83       18.62     33.90 o 
   3   3  36       49.99       52.77     24.09 o 
  -8   1  37        0.15        1.87     16.47 o 
  -7   1  37       16.64       37.80     18.84 o 
  -6   1  37        2.76       -0.35     13.91 o 
  -5   1  37       12.06       11.53     15.47 o 
  -4   1  37        0.39       -2.05     12.54 o 
  -3   1  37        4.41        4.85     12.91 o 
  -2   1  37        2.51        3.20     12.19 o 
  -1   1  37       15.53       32.56     15.88 o 
   0   1  37        4.17       -6.13     13.62 o 
   1   1  37        0.07       16.10     13.29 o 
   2   1  37       35.63       23.28     14.99 o 
   3   1  37        2.68       28.15     16.32 o 
   4   1  37       13.05       28.35     15.98 o 
   5   1  37        3.74       14.45     15.00 o 
   6   1  37       17.28       -5.52     14.79 o 
   7   1  37        6.51       15.36     20.09 o 
  -6   2  37        7.83       15.03     16.88 o 
  -5   2  37        0.06       17.67     16.75 o 
  -4   2  37        6.54       -4.81     11.22 o 
  -3   2  37       33.08       23.06     13.89 o 
  -2   2  37       26.61       33.12     13.97 o 
  -1   2  37        3.76        2.55     12.06 o 
   0   2  37       39.40       48.09     19.35 o 
   1   2  37        6.69       42.61     18.65 o 
   2   2  37       14.83       14.83     15.33 o 
   3   2  37        3.68       26.82     16.75 o 
   4   2  37        9.45       21.92     17.75 o 
   5   2  37        9.23       35.71     19.59 o 
   6   2  37        0.06       25.91     19.99 o 
  -2   3  37        0.00       20.86     19.33 o 
  -1   3  37        1.90        4.45     16.05 o 
   0   3  37       17.03       11.30     18.42 o 
   1   3  37       15.87       22.18     20.75 o 
   2   3  37        4.59       12.33     18.46 o 
  -8   0  38       18.58       24.19     26.47 o 
  -7   0  38       10.04       21.90     25.14 o 
  -6   0  38        0.37       -7.05     19.24 o 
  -5   0  38       45.62       58.28     27.23 o 
  -4   0  38      105.15      123.98     40.19 o 
  -3   0  38        4.33       -6.48     15.43 o 
  -2   0  38        0.00        8.76     18.28 o 
  -1   0  38       61.59      103.80     37.33 o 
   0   0  38       54.54       48.95     24.38 o 
   1   0  38      105.62      124.94     36.00 o 
   2   0  38       21.38       38.47     23.81 o 
   3   0  38       26.16       34.85     21.90 o 
   4   0  38      482.53      345.10     60.37 o 
  -7   1  38       29.92       45.68     21.13 o 
  -6   1  38        0.11        8.90     24.38 o 
  -5   1  38       11.15       25.37     14.55 o 
  -4   1  38        1.18        4.51     14.45 o 
  -3   1  38        3.23       -7.99     10.85 o 
  -2   1  38      108.99      141.87     29.56 o 
  -1   1  38        3.98       15.22     13.33 o 
   0   1  38        1.92       13.11     22.95 o 
   1   1  38      161.11      144.88     27.91 o 
   2   1  38       99.39      106.50     24.08 o 
   3   1  38      133.52       89.32     33.71 o 
   4   1  38        0.80       32.85     16.68 o 
   5   1  38       32.39       62.76     21.14 o 
   6   1  38      180.93      153.43     31.81 o 
   7   1  38       21.79       -0.19     25.71 o 
  -6   2  38        1.19       14.80     16.63 o 
  -5   2  38       45.20       41.10     21.25 o 
  -4   2  38       48.10       57.51     22.40 o 
  -3   2  38       13.41       27.62     14.32 o 
  -2   2  38        3.72       15.36     12.47 o 
  -1   2  38       30.90       55.05     15.69 o 
   0   2  38        0.20        5.96     15.60 o 
   1   2  38      112.26      104.07     26.40 o 
   2   2  38       17.75       25.30     17.09 o 
   3   2  38        6.36        6.82     16.32 o 
   4   2  38      111.44      118.70     34.57 o 
   5   2  38       10.23       18.66     20.46 o 
  -7   1  39        0.07        8.08     17.84 o 
  -6   1  39        2.36        8.83     15.83 o 
  -5   1  39        0.98        3.01     13.72 o 
  -4   1  39        6.18        7.01     14.64 o 
  -3   1  39        2.35       -3.59     12.41 o 
  -2   1  39        1.53       18.84     17.90 o 
  -1   1  39       19.75       24.81     14.51 o 
   0   1  39        0.59        3.60     12.85 o 
   1   1  39       28.35       15.34     18.19 o 
   2   1  39       64.76      109.89     34.28 o 
   3   1  39        7.44       14.47     18.66 o 
   4   1  39       44.11       41.52     26.09 o 
   5   1  39        0.16       17.50     16.90 o 
   6   1  39        0.11       15.85     16.50 o 
  -5   2  39        3.18        3.00     15.98 o 
  -4   2  39        0.00        4.07     15.07 o 
  -3   2  39        7.96       39.61     18.31 o 
  -2   2  39        0.40        6.42     12.33 o 
  -1   2  39       25.45       40.85     15.92 o 
   0   2  39       25.18       25.01     17.98 o 
   1   2  39       10.26       10.28     16.73 o 
   2   2  39        0.48       22.34     17.71 o 
   3   2  39        3.36        6.26     19.24 o 
   4   2  39       42.64        9.91     19.52 o 
   5   2  39        0.30        6.04     20.26 o 
  -7   0  40        1.02        7.81     25.71 o 
  -6   0  40       16.23       52.76     28.95 o 
  -5   0  40        7.73        3.81     19.05 o 
  -4   0  40       78.81       69.90     30.09 o 
  -3   0  40       47.99       20.38     22.28 o 
  -2   0  40        7.82       13.52     20.38 o 
  -1   0  40       40.93       32.38     23.81 o 
   0   0  40       35.94       65.13     28.38 o 
   1   0  40       39.03        4.00     18.28 o 
   2   0  40        4.76       27.23     21.71 o 
   3   0  40       45.99       48.95     23.43 o 
   4   0  40       40.62       24.95     24.00 o 
  -6   1  40       57.77       31.23     19.81 o 
  -5   1  40        0.01        5.10     14.41 o 
  -4   1  40        0.21       18.64     19.14 o 
  -3   1  40       37.88       34.52     22.00 o 
  -2   1  40        3.72        2.58     12.66 o 
  -1   1  40       71.06       44.70     17.09 o 
   0   1  40        9.30       28.56     16.08 o 
   1   1  40        1.13       -2.03     12.74 o 
   2   1  40      111.32      128.75     42.28 o 
   3   1  40        0.07        0.57     20.38 o 
   4   1  40       26.70       25.33     27.81 o 
   5   1  40       15.61        2.29     22.28 o 
   6   1  40        0.32       16.95     22.47 o 
  -4   2  40       22.89       30.26     20.38 o 
  -3   2  40        0.01        9.20     15.28 o 
  -2   2  40        0.36       19.08     15.82 o 
  -1   2  40       52.52       55.99     31.04 o 
   0   2  40       39.16       72.44     24.41 o 
   1   2  40       34.59       14.19     19.35 o 
   2   2  40        1.78       -3.42     16.64 o 
   3   2  40       32.19       33.84     19.39 o 
   4   2  40       52.55       59.51     36.66 o 
  -6   1  41        0.00       22.76     18.41 o 
  -5   1  41        0.00       -8.86     13.95 o 
  -4   1  41        4.81       24.94     18.15 o 
  -3   1  41        8.14       -9.80     14.62 o 
  -2   1  41        4.36       22.28     15.41 o 
  -1   1  41        7.42       14.12     13.08 o 
   0   1  41        8.82       14.71     18.85 o 
   1   1  41        0.69        1.34     16.66 o 
   2   1  41        2.07        2.67     20.19 o 
   3   1  41        0.16       12.00     20.76 o 
   4   1  41       12.69       13.33     23.62 o 
   5   1  41       13.88       23.81     24.76 o 
  -3   2  41       10.63        4.98     15.15 o 
  -2   2  41        0.02       13.10     16.27 o 
  -1   2  41        3.69       13.14     21.90 o 
   0   2  41       25.58       34.47     28.76 o 
   1   2  41        0.05       10.68     17.77 o 
   2   2  41       30.23       35.55     20.74 o 
   3   2  41        0.40       -3.45     18.30 o 
  -6   0  42        2.58      -13.33     18.85 o 
  -5   0  42       11.41       32.38     26.66 o 
  -4   0  42        0.37        8.95     20.00 o 
  -3   0  42       11.97       30.09     26.85 o 
  -2   0  42       31.02       44.95     29.14 o 
  -1   0  42        8.15        6.86     21.90 o 
   0   0  42        4.25       26.66     23.43 o 
   1   0  42        5.68       54.47     26.47 o 
   2   0  42        0.07        3.62     19.43 o 
   3   0  42       88.01       58.28     28.19 o 
  -5   1  42        0.00       31.01     20.27 o 
  -4   1  42        4.01       24.34     20.38 o 
  -3   1  42        5.67       -4.55     35.33 o 
  -2   1  42        5.60        2.96     24.47 o 
  -1   1  42       15.56       20.21     23.04 o 
   0   1  42       23.21       24.91     17.35 o 
   1   1  42       61.74       61.63     28.85 o 
   2   1  42        4.32       28.38     24.19 o 
   3   1  42        0.45       -1.33     18.09 o 
   4   1  42       40.98       53.90     29.52 o 
  -2   2  42       27.10       32.50     18.02 o 
  -1   2  42        0.96        6.09     23.62 o 
   0   2  42       59.89       40.57     30.09 o 
   1   2  42        0.46       29.52     28.00 o 
  -4   1  43        1.67       27.66     19.36 o 
  -3   1  43        2.58       -6.28     23.81 o 
  -2   1  43        5.47       22.26     17.98 o 
  -1   1  43        0.03       14.21     16.19 o 
   0   1  43        0.42        6.96     15.88 o 
   1   1  43        1.98       -0.74     15.01 o 
   2   1  43        8.78        3.05     26.47 o 
   3   1  43        0.07      -14.47     22.85 o 
  -4   0  44        2.62       17.33     26.09 o 
  -3   0  44       15.26       16.38     28.95 o 
  -2   0  44       29.67       45.90     31.04 o 
  -1   0  44       93.64      155.98     47.04 o 
   0   0  44        2.86       -2.67     21.33 o 
   1   0  44        3.62       14.66     22.09 o 
   2   0  44       46.70       52.18     27.81 o 
   3   0  44        2.45       28.95     25.33 o 
  -3   1  44       13.78        3.45     20.81 o 
  -2   1  44       13.37       44.75     20.93 o 
  -1   1  44        1.52       13.88     29.33 o 
   0   1  44       14.87       15.68     18.02 o 
   1   1  44       27.19       28.76     29.71 o 
   2   1  44        4.19       19.62     26.47 o 
                                                 
